# Supplementary material for: El Niño-driven phase shift to algal dominance on Isla del Caño’s coral reefs: implications for urgent restoration
Source: PeerJ. 2025 Nov 20;13:e20088. doi: 10.7717/peerj.20088 (PMC12640635; doi:10.7717/peerj.20088)
Supplement: Supplemental Information 20 [file peerj-13-20088-s020.csv]

Date	Time	Ancla	Barco Profundo	Barco Somero	Jardin	Chorro	Arco	Este Intermedio	Tina	Jardin Seco	San Josecito
18/12/2023	20:00:00				33.2
18/12/2023	20:30:00				30.24
18/12/2023	20:45:00
18/12/2023	20:46:00
18/12/2023	20:47:00
18/12/2023	20:48:00
18/12/2023	20:49:00
18/12/2023	20:50:00
18/12/2023	20:51:00
18/12/2023	20:52:00
18/12/2023	20:53:00
18/12/2023	20:54:00
18/12/2023	20:55:00
18/12/2023	20:56:00
18/12/2023	20:57:00
18/12/2023	20:58:00
18/12/2023	20:59:00
18/12/2023	21:00:00				30.59
18/12/2023	21:01:00
18/12/2023	21:02:00
18/12/2023	21:03:00
18/12/2023	21:04:00
18/12/2023	21:05:00
18/12/2023	21:06:00
18/12/2023	21:07:00
18/12/2023	21:08:00
18/12/2023	21:09:00
18/12/2023	21:10:00
18/12/2023	21:11:00
18/12/2023	21:12:00
18/12/2023	21:13:00
18/12/2023	21:14:00
18/12/2023	21:15:00
18/12/2023	21:16:00
18/12/2023	21:17:00
18/12/2023	21:18:00
18/12/2023	21:19:00
18/12/2023	21:20:00
18/12/2023	21:21:00
18/12/2023	21:22:00
18/12/2023	21:23:00
18/12/2023	21:24:00
18/12/2023	21:25:00
18/12/2023	21:26:00
18/12/2023	21:27:00
18/12/2023	21:28:00
18/12/2023	21:29:00
18/12/2023	21:30:00				30.54
18/12/2023	21:31:00
18/12/2023	21:32:00
18/12/2023	21:33:00
18/12/2023	21:34:00
18/12/2023	21:35:00
18/12/2023	21:36:00
18/12/2023	21:37:00
18/12/2023	21:38:00
18/12/2023	21:39:00
18/12/2023	21:40:00
18/12/2023	21:41:00
18/12/2023	21:42:00
18/12/2023	21:43:00
18/12/2023	21:44:00
18/12/2023	21:45:00
18/12/2023	21:46:00
18/12/2023	21:47:00
18/12/2023	21:48:00
18/12/2023	21:49:00
18/12/2023	21:50:00
18/12/2023	21:51:00
18/12/2023	21:52:00
18/12/2023	21:53:00
18/12/2023	21:54:00
18/12/2023	21:55:00
18/12/2023	21:56:00
18/12/2023	21:57:00
18/12/2023	21:58:00
18/12/2023	21:59:00
18/12/2023	22:00:00				30.5
18/12/2023	22:01:00
18/12/2023	22:02:00
18/12/2023	22:03:00
18/12/2023	22:04:00
18/12/2023	22:05:00
18/12/2023	22:06:00
18/12/2023	22:07:00
18/12/2023	22:08:00
18/12/2023	22:09:00
18/12/2023	22:10:00
18/12/2023	22:11:00
18/12/2023	22:12:00
18/12/2023	22:13:00
18/12/2023	22:14:00
18/12/2023	22:15:00
18/12/2023	22:16:00
18/12/2023	22:17:00
18/12/2023	22:18:00
18/12/2023	22:19:00
18/12/2023	22:20:00
18/12/2023	22:21:00
18/12/2023	22:22:00
18/12/2023	22:23:00
18/12/2023	22:24:00
18/12/2023	22:25:00
18/12/2023	22:26:00
18/12/2023	22:27:00
18/12/2023	22:28:00
18/12/2023	22:29:00
18/12/2023	22:30:00				30.41
18/12/2023	22:31:00
18/12/2023	22:32:00
18/12/2023	22:33:00
18/12/2023	22:34:00
18/12/2023	22:35:00
18/12/2023	22:36:00
18/12/2023	22:37:00
18/12/2023	22:38:00
18/12/2023	22:39:00
18/12/2023	22:40:00
18/12/2023	22:41:00
18/12/2023	22:42:00
18/12/2023	22:43:00
18/12/2023	22:44:00
18/12/2023	22:45:00
18/12/2023	22:46:00
18/12/2023	22:47:00
18/12/2023	22:48:00
18/12/2023	22:49:00
18/12/2023	22:50:00
18/12/2023	22:51:00
18/12/2023	22:52:00
18/12/2023	22:53:00
18/12/2023	22:54:00
18/12/2023	22:55:00
18/12/2023	22:56:00
18/12/2023	22:57:00
18/12/2023	22:58:00
18/12/2023	22:59:00
18/12/2023	23:00:00				30.33
18/12/2023	23:01:00
18/12/2023	23:02:00
18/12/2023	23:03:00
18/12/2023	23:04:00
18/12/2023	23:05:00
18/12/2023	23:06:00
18/12/2023	23:07:00
18/12/2023	23:08:00
18/12/2023	23:09:00
18/12/2023	23:10:00
18/12/2023	23:11:00
18/12/2023	23:12:00
18/12/2023	23:13:00
18/12/2023	23:14:00
18/12/2023	23:15:00
18/12/2023	23:16:00
18/12/2023	23:17:00
18/12/2023	23:18:00
18/12/2023	23:19:00
18/12/2023	23:20:00
18/12/2023	23:21:00
18/12/2023	23:22:00
18/12/2023	23:23:00
18/12/2023	23:24:00
18/12/2023	23:25:00
18/12/2023	23:26:00
18/12/2023	23:27:00
18/12/2023	23:28:00
18/12/2023	23:29:00
18/12/2023	23:30:00				30.2
18/12/2023	23:31:00
18/12/2023	23:32:00
18/12/2023	23:33:00
18/12/2023	23:34:00
18/12/2023	23:35:00
18/12/2023	23:36:00
18/12/2023	23:37:00
18/12/2023	23:38:00
18/12/2023	23:39:00
18/12/2023	23:40:00
18/12/2023	23:41:00
18/12/2023	23:42:00
18/12/2023	23:43:00
18/12/2023	23:44:00
18/12/2023	23:45:00
18/12/2023	23:46:00
18/12/2023	23:47:00
18/12/2023	23:48:00
18/12/2023	23:49:00
18/12/2023	23:50:00
18/12/2023	23:51:00
18/12/2023	23:52:00
18/12/2023	23:53:00
18/12/2023	23:54:00
18/12/2023	23:55:00
18/12/2023	23:56:00
18/12/2023	23:57:00
18/12/2023	23:58:00
18/12/2023	23:59:00
19/12/2023	00:00:00				30.11
19/12/2023	00:01:00
19/12/2023	00:02:00
19/12/2023	00:03:00
19/12/2023	00:04:00
19/12/2023	00:05:00
19/12/2023	00:06:00
19/12/2023	00:07:00
19/12/2023	00:08:00
19/12/2023	00:09:00
19/12/2023	00:10:00
19/12/2023	00:11:00
19/12/2023	00:12:00
19/12/2023	00:13:00
19/12/2023	00:14:00
19/12/2023	00:15:00
19/12/2023	00:16:00
19/12/2023	00:17:00
19/12/2023	00:18:00
19/12/2023	00:19:00
19/12/2023	00:20:00
19/12/2023	00:21:00
19/12/2023	00:22:00
19/12/2023	00:23:00
19/12/2023	00:24:00
19/12/2023	00:25:00
19/12/2023	00:26:00
19/12/2023	00:27:00
19/12/2023	00:28:00
19/12/2023	00:29:00
19/12/2023	00:30:00				29.98
19/12/2023	00:31:00
19/12/2023	00:32:00
19/12/2023	00:33:00
19/12/2023	00:34:00
19/12/2023	00:35:00
19/12/2023	00:36:00
19/12/2023	00:37:00
19/12/2023	00:38:00
19/12/2023	00:39:00
19/12/2023	00:40:00
19/12/2023	00:41:00
19/12/2023	00:42:00
19/12/2023	00:43:00
19/12/2023	00:44:00
19/12/2023	00:45:00
19/12/2023	00:46:00
19/12/2023	00:47:00
19/12/2023	00:48:00
19/12/2023	00:49:00
19/12/2023	00:50:00
19/12/2023	00:51:00
19/12/2023	00:52:00
19/12/2023	00:53:00
19/12/2023	00:54:00
19/12/2023	00:55:00
19/12/2023	00:56:00
19/12/2023	00:57:00
19/12/2023	00:58:00
19/12/2023	00:59:00
19/12/2023	01:00:00				29.86
19/12/2023	01:01:00
19/12/2023	01:02:00
19/12/2023	01:03:00
19/12/2023	01:04:00
19/12/2023	01:05:00
19/12/2023	01:06:00
19/12/2023	01:07:00
19/12/2023	01:08:00
19/12/2023	01:09:00
19/12/2023	01:10:00
19/12/2023	01:11:00
19/12/2023	01:12:00
19/12/2023	01:13:00
19/12/2023	01:14:00
19/12/2023	01:15:00
19/12/2023	01:16:00
19/12/2023	01:17:00
19/12/2023	01:18:00
19/12/2023	01:19:00
19/12/2023	01:20:00
19/12/2023	01:21:00
19/12/2023	01:22:00
19/12/2023	01:23:00
19/12/2023	01:24:00
19/12/2023	01:25:00
19/12/2023	01:26:00
19/12/2023	01:27:00
19/12/2023	01:28:00
19/12/2023	01:29:00
19/12/2023	01:30:00				29.77
19/12/2023	01:31:00
19/12/2023	01:32:00
19/12/2023	01:33:00
19/12/2023	01:34:00
19/12/2023	01:35:00
19/12/2023	01:36:00
19/12/2023	01:37:00
19/12/2023	01:38:00
19/12/2023	01:39:00
19/12/2023	01:40:00
19/12/2023	01:41:00
19/12/2023	01:42:00
19/12/2023	01:43:00
19/12/2023	01:44:00
19/12/2023	01:45:00
19/12/2023	01:46:00
19/12/2023	01:47:00
19/12/2023	01:48:00
19/12/2023	01:49:00
19/12/2023	01:50:00
19/12/2023	01:51:00
19/12/2023	01:52:00
19/12/2023	01:53:00
19/12/2023	01:54:00
19/12/2023	01:55:00
19/12/2023	01:56:00
19/12/2023	01:57:00
19/12/2023	01:58:00
19/12/2023	01:59:00
19/12/2023	02:00:00				29.64
19/12/2023	02:01:00
19/12/2023	02:02:00
19/12/2023	02:03:00
19/12/2023	02:04:00
19/12/2023	02:05:00
19/12/2023	02:06:00
19/12/2023	02:07:00
19/12/2023	02:08:00
19/12/2023	02:09:00
19/12/2023	02:10:00
19/12/2023	02:11:00
19/12/2023	02:12:00
19/12/2023	02:13:00
19/12/2023	02:14:00
19/12/2023	02:15:00
19/12/2023	02:16:00
19/12/2023	02:17:00
19/12/2023	02:18:00
19/12/2023	02:19:00
19/12/2023	02:20:00
19/12/2023	02:21:00
19/12/2023	02:22:00
19/12/2023	02:23:00
19/12/2023	02:24:00
19/12/2023	02:25:00
19/12/2023	02:26:00
19/12/2023	02:27:00
19/12/2023	02:28:00
19/12/2023	02:29:00
19/12/2023	02:30:00				29.56
19/12/2023	02:31:00
19/12/2023	02:32:00
19/12/2023	02:33:00
19/12/2023	02:34:00
19/12/2023	02:35:00
19/12/2023	02:36:00
19/12/2023	02:37:00
19/12/2023	02:38:00
19/12/2023	02:39:00
19/12/2023	02:40:00
19/12/2023	02:41:00
19/12/2023	02:42:00
19/12/2023	02:43:00
19/12/2023	02:44:00
19/12/2023	02:45:00
19/12/2023	02:46:00
19/12/2023	02:47:00
19/12/2023	02:48:00
19/12/2023	02:49:00
19/12/2023	02:50:00
19/12/2023	02:51:00
19/12/2023	02:52:00
19/12/2023	02:53:00
19/12/2023	02:54:00
19/12/2023	02:55:00
19/12/2023	02:56:00
19/12/2023	02:57:00
19/12/2023	02:58:00
19/12/2023	02:59:00
19/12/2023	03:00:00				29.43
19/12/2023	03:01:00
19/12/2023	03:02:00
19/12/2023	03:03:00
19/12/2023	03:04:00
19/12/2023	03:05:00
19/12/2023	03:06:00
19/12/2023	03:07:00
19/12/2023	03:08:00
19/12/2023	03:09:00
19/12/2023	03:10:00
19/12/2023	03:11:00
19/12/2023	03:12:00
19/12/2023	03:13:00
19/12/2023	03:14:00
19/12/2023	03:15:00
19/12/2023	03:16:00
19/12/2023	03:17:00
19/12/2023	03:18:00
19/12/2023	03:19:00
19/12/2023	03:20:00
19/12/2023	03:21:00
19/12/2023	03:22:00
19/12/2023	03:23:00
19/12/2023	03:24:00
19/12/2023	03:25:00
19/12/2023	03:26:00
19/12/2023	03:27:00
19/12/2023	03:28:00
19/12/2023	03:29:00
19/12/2023	03:30:00				29.3
19/12/2023	03:31:00
19/12/2023	03:32:00
19/12/2023	03:33:00
19/12/2023	03:34:00
19/12/2023	03:35:00
19/12/2023	03:36:00
19/12/2023	03:37:00
19/12/2023	03:38:00
19/12/2023	03:39:00
19/12/2023	03:40:00
19/12/2023	03:41:00
19/12/2023	03:42:00
19/12/2023	03:43:00
19/12/2023	03:44:00
19/12/2023	03:45:00
19/12/2023	03:46:00
19/12/2023	03:47:00
19/12/2023	03:48:00
19/12/2023	03:49:00
19/12/2023	03:50:00
19/12/2023	03:51:00
19/12/2023	03:52:00
19/12/2023	03:53:00
19/12/2023	03:54:00
19/12/2023	03:55:00
19/12/2023	03:56:00
19/12/2023	03:57:00
19/12/2023	03:58:00
19/12/2023	03:59:00
19/12/2023	04:00:00				29.17
19/12/2023	04:01:00
19/12/2023	04:02:00
19/12/2023	04:03:00
19/12/2023	04:04:00
19/12/2023	04:05:00
19/12/2023	04:06:00
19/12/2023	04:07:00
19/12/2023	04:08:00
19/12/2023	04:09:00
19/12/2023	04:10:00
19/12/2023	04:11:00
19/12/2023	04:12:00
19/12/2023	04:13:00
19/12/2023	04:14:00
19/12/2023	04:15:00
19/12/2023	04:16:00
19/12/2023	04:17:00
19/12/2023	04:18:00
19/12/2023	04:19:00
19/12/2023	04:20:00
19/12/2023	04:21:00
19/12/2023	04:22:00
19/12/2023	04:23:00
19/12/2023	04:24:00
19/12/2023	04:25:00
19/12/2023	04:26:00
19/12/2023	04:27:00
19/12/2023	04:28:00
19/12/2023	04:29:00
19/12/2023	04:30:00				29.08
19/12/2023	04:31:00
19/12/2023	04:32:00
19/12/2023	04:33:00
19/12/2023	04:34:00
19/12/2023	04:35:00
19/12/2023	04:36:00
19/12/2023	04:37:00
19/12/2023	04:38:00
19/12/2023	04:39:00
19/12/2023	04:40:00
19/12/2023	04:41:00
19/12/2023	04:42:00
19/12/2023	04:43:00
19/12/2023	04:44:00
19/12/2023	04:45:00
19/12/2023	04:46:00
19/12/2023	04:47:00
19/12/2023	04:48:00
19/12/2023	04:49:00
19/12/2023	04:50:00
19/12/2023	04:51:00
19/12/2023	04:52:00
19/12/2023	04:53:00
19/12/2023	04:54:00
19/12/2023	04:55:00
19/12/2023	04:56:00
19/12/2023	04:57:00
19/12/2023	04:58:00
19/12/2023	04:59:00
19/12/2023	05:00:00				28.87
19/12/2023	05:01:00
19/12/2023	05:02:00
19/12/2023	05:03:00
19/12/2023	05:04:00
19/12/2023	05:05:00
19/12/2023	05:06:00
19/12/2023	05:07:00
19/12/2023	05:08:00
19/12/2023	05:09:00
19/12/2023	05:10:00
19/12/2023	05:11:00
19/12/2023	05:12:00
19/12/2023	05:13:00
19/12/2023	05:14:00
19/12/2023	05:15:00
19/12/2023	05:16:00
19/12/2023	05:17:00
19/12/2023	05:18:00
19/12/2023	05:19:00
19/12/2023	05:20:00
19/12/2023	05:21:00
19/12/2023	05:22:00
19/12/2023	05:23:00
19/12/2023	05:24:00
19/12/2023	05:25:00
19/12/2023	05:26:00
19/12/2023	05:27:00
19/12/2023	05:28:00
19/12/2023	05:29:00
19/12/2023	05:30:00				28.74
19/12/2023	05:31:00
19/12/2023	05:32:00
19/12/2023	05:33:00
19/12/2023	05:34:00
19/12/2023	05:35:00
19/12/2023	05:36:00
19/12/2023	05:37:00
19/12/2023	05:38:00
19/12/2023	05:39:00
19/12/2023	05:40:00
19/12/2023	05:41:00
19/12/2023	05:42:00
19/12/2023	05:43:00
19/12/2023	05:44:00
19/12/2023	05:45:00
19/12/2023	05:46:00
19/12/2023	05:47:00
19/12/2023	05:48:00
19/12/2023	05:49:00
19/12/2023	05:50:00
19/12/2023	05:51:00
19/12/2023	05:52:00
19/12/2023	05:53:00
19/12/2023	05:54:00
19/12/2023	05:55:00
19/12/2023	05:56:00
19/12/2023	05:57:00
19/12/2023	05:58:00
19/12/2023	05:59:00
19/12/2023	06:00:00				28.61
19/12/2023	06:01:00
19/12/2023	06:02:00
19/12/2023	06:03:00
19/12/2023	06:04:00
19/12/2023	06:05:00
19/12/2023	06:06:00
19/12/2023	06:07:00
19/12/2023	06:08:00
19/12/2023	06:09:00
19/12/2023	06:10:00
19/12/2023	06:11:00
19/12/2023	06:12:00
19/12/2023	06:13:00
19/12/2023	06:14:00
19/12/2023	06:15:00
19/12/2023	06:16:00
19/12/2023	06:17:00
19/12/2023	06:18:00
19/12/2023	06:19:00
19/12/2023	06:20:00
19/12/2023	06:21:00
19/12/2023	06:22:00
19/12/2023	06:23:00
19/12/2023	06:24:00
19/12/2023	06:25:00
19/12/2023	06:26:00
19/12/2023	06:27:00
19/12/2023	06:28:00
19/12/2023	06:29:00
19/12/2023	06:30:00				28.48
19/12/2023	06:31:00
19/12/2023	06:32:00
19/12/2023	06:33:00
19/12/2023	06:34:00
19/12/2023	06:35:00
19/12/2023	06:36:00
19/12/2023	06:37:00
19/12/2023	06:38:00
19/12/2023	06:39:00
19/12/2023	06:40:00
19/12/2023	06:41:00
19/12/2023	06:42:00
19/12/2023	06:43:00
19/12/2023	06:44:00
19/12/2023	06:45:00
19/12/2023	06:46:00
19/12/2023	06:47:00
19/12/2023	06:48:00
19/12/2023	06:49:00
19/12/2023	06:50:00
19/12/2023	06:51:00
19/12/2023	06:52:00
19/12/2023	06:53:00
19/12/2023	06:54:00
19/12/2023	06:55:00
19/12/2023	06:56:00
19/12/2023	06:57:00
19/12/2023	06:58:00
19/12/2023	06:59:00
19/12/2023	07:00:00				28.4
19/12/2023	07:01:00
19/12/2023	07:02:00
19/12/2023	07:03:00
19/12/2023	07:04:00
19/12/2023	07:05:00
19/12/2023	07:06:00
19/12/2023	07:07:00
19/12/2023	07:08:00
19/12/2023	07:09:00
19/12/2023	07:10:00
19/12/2023	07:11:00
19/12/2023	07:12:00
19/12/2023	07:13:00
19/12/2023	07:14:00
19/12/2023	07:15:00
19/12/2023	07:16:00
19/12/2023	07:17:00
19/12/2023	07:18:00
19/12/2023	07:19:00
19/12/2023	07:20:00
19/12/2023	07:21:00
19/12/2023	07:22:00
19/12/2023	07:23:00
19/12/2023	07:24:00
19/12/2023	07:25:00
19/12/2023	07:26:00
19/12/2023	07:27:00
19/12/2023	07:28:00
19/12/2023	07:29:00
19/12/2023	07:30:00				28.31
19/12/2023	07:31:00
19/12/2023	07:32:00
19/12/2023	07:33:00
19/12/2023	07:34:00
19/12/2023	07:35:00
19/12/2023	07:36:00
19/12/2023	07:37:00
19/12/2023	07:38:00
19/12/2023	07:39:00
19/12/2023	07:40:00
19/12/2023	07:41:00
19/12/2023	07:42:00
19/12/2023	07:43:00
19/12/2023	07:44:00
19/12/2023	07:45:00
19/12/2023	07:46:00
19/12/2023	07:47:00
19/12/2023	07:48:00
19/12/2023	07:49:00
19/12/2023	07:50:00
19/12/2023	07:51:00
19/12/2023	07:52:00
19/12/2023	07:53:00
19/12/2023	07:54:00
19/12/2023	07:55:00
19/12/2023	07:56:00
19/12/2023	07:57:00
19/12/2023	07:58:00
19/12/2023	07:59:00
19/12/2023	08:00:00				28.14
19/12/2023	08:01:00
19/12/2023	08:02:00
19/12/2023	08:03:00
19/12/2023	08:04:00
19/12/2023	08:05:00
19/12/2023	08:06:00
19/12/2023	08:07:00
19/12/2023	08:08:00
19/12/2023	08:09:00
19/12/2023	08:10:00
19/12/2023	08:11:00
19/12/2023	08:12:00
19/12/2023	08:13:00
19/12/2023	08:14:00
19/12/2023	08:15:00
19/12/2023	08:16:00
19/12/2023	08:17:00
19/12/2023	08:18:00
19/12/2023	08:19:00
19/12/2023	08:20:00
19/12/2023	08:21:00
19/12/2023	08:22:00
19/12/2023	08:23:00
19/12/2023	08:24:00
19/12/2023	08:25:00
19/12/2023	08:26:00
19/12/2023	08:27:00
19/12/2023	08:28:00
19/12/2023	08:29:00
19/12/2023	08:30:00				28.01
19/12/2023	08:31:00
19/12/2023	08:32:00
19/12/2023	08:33:00
19/12/2023	08:34:00
19/12/2023	08:35:00
19/12/2023	08:36:00
19/12/2023	08:37:00
19/12/2023	08:38:00
19/12/2023	08:39:00
19/12/2023	08:40:00
19/12/2023	08:41:00
19/12/2023	08:42:00
19/12/2023	08:43:00
19/12/2023	08:44:00
19/12/2023	08:45:00
19/12/2023	08:46:00
19/12/2023	08:47:00
19/12/2023	08:48:00
19/12/2023	08:49:00
19/12/2023	08:50:00
19/12/2023	08:51:00
19/12/2023	08:52:00
19/12/2023	08:53:00
19/12/2023	08:54:00
19/12/2023	08:55:00
19/12/2023	08:56:00
19/12/2023	08:57:00
19/12/2023	08:58:00
19/12/2023	08:59:00
19/12/2023	09:00:00				27.88
19/12/2023	09:01:00
19/12/2023	09:02:00
19/12/2023	09:03:00
19/12/2023	09:04:00
19/12/2023	09:05:00
19/12/2023	09:06:00
19/12/2023	09:07:00
19/12/2023	09:08:00
19/12/2023	09:09:00
19/12/2023	09:10:00
19/12/2023	09:11:00
19/12/2023	09:12:00
19/12/2023	09:13:00
19/12/2023	09:14:00
19/12/2023	09:15:00
19/12/2023	09:16:00
19/12/2023	09:17:00
19/12/2023	09:18:00
19/12/2023	09:19:00
19/12/2023	09:20:00
19/12/2023	09:21:00
19/12/2023	09:22:00
19/12/2023	09:23:00
19/12/2023	09:24:00
19/12/2023	09:25:00
19/12/2023	09:26:00
19/12/2023	09:27:00
19/12/2023	09:28:00
19/12/2023	09:29:00
19/12/2023	09:30:00				27.8
19/12/2023	09:31:00
19/12/2023	09:32:00
19/12/2023	09:33:00
19/12/2023	09:34:00
19/12/2023	09:35:00
19/12/2023	09:36:00
19/12/2023	09:37:00
19/12/2023	09:38:00
19/12/2023	09:39:00
19/12/2023	09:40:00
19/12/2023	09:41:00
19/12/2023	09:42:00
19/12/2023	09:43:00
19/12/2023	09:44:00
19/12/2023	09:45:00
19/12/2023	09:46:00
19/12/2023	09:47:00
19/12/2023	09:48:00
19/12/2023	09:49:00
19/12/2023	09:50:00
19/12/2023	09:51:00
19/12/2023	09:52:00
19/12/2023	09:53:00
19/12/2023	09:54:00
19/12/2023	09:55:00
19/12/2023	09:56:00
19/12/2023	09:57:00
19/12/2023	09:58:00
19/12/2023	09:59:00
19/12/2023	10:00:00				27.71
19/12/2023	10:01:00
19/12/2023	10:02:00
19/12/2023	10:03:00
19/12/2023	10:04:00
19/12/2023	10:05:00
19/12/2023	10:06:00
19/12/2023	10:07:00
19/12/2023	10:08:00
19/12/2023	10:09:00
19/12/2023	10:10:00
19/12/2023	10:11:00
19/12/2023	10:12:00
19/12/2023	10:13:00
19/12/2023	10:14:00
19/12/2023	10:15:00
19/12/2023	10:16:00
19/12/2023	10:17:00
19/12/2023	10:18:00
19/12/2023	10:19:00
19/12/2023	10:20:00
19/12/2023	10:21:00
19/12/2023	10:22:00
19/12/2023	10:23:00
19/12/2023	10:24:00
19/12/2023	10:25:00
19/12/2023	10:26:00
19/12/2023	10:27:00
19/12/2023	10:28:00
19/12/2023	10:29:00
19/12/2023	10:30:00				27.63
19/12/2023	10:31:00
19/12/2023	10:32:00
19/12/2023	10:33:00
19/12/2023	10:34:00
19/12/2023	10:35:00
19/12/2023	10:36:00
19/12/2023	10:37:00
19/12/2023	10:38:00
19/12/2023	10:39:00
19/12/2023	10:40:00
19/12/2023	10:41:00
19/12/2023	10:42:00
19/12/2023	10:43:00
19/12/2023	10:44:00
19/12/2023	10:45:00
19/12/2023	10:46:00
19/12/2023	10:47:00
19/12/2023	10:48:00
19/12/2023	10:49:00
19/12/2023	10:50:00
19/12/2023	10:51:00
19/12/2023	10:52:00
19/12/2023	10:53:00
19/12/2023	10:54:00
19/12/2023	10:55:00
19/12/2023	10:56:00
19/12/2023	10:57:00
19/12/2023	10:58:00
19/12/2023	10:59:00
19/12/2023	11:00:00				27.5
19/12/2023	11:01:00
19/12/2023	11:02:00
19/12/2023	11:03:00
19/12/2023	11:04:00
19/12/2023	11:05:00
19/12/2023	11:06:00
19/12/2023	11:07:00
19/12/2023	11:08:00
19/12/2023	11:09:00
19/12/2023	11:10:00
19/12/2023	11:11:00
19/12/2023	11:12:00
19/12/2023	11:13:00
19/12/2023	11:14:00
19/12/2023	11:15:00
19/12/2023	11:16:00
19/12/2023	11:17:00
19/12/2023	11:18:00
19/12/2023	11:19:00
19/12/2023	11:20:00
19/12/2023	11:21:00
19/12/2023	11:22:00
19/12/2023	11:23:00
19/12/2023	11:24:00
19/12/2023	11:25:00
19/12/2023	11:26:00
19/12/2023	11:27:00
19/12/2023	11:28:00
19/12/2023	11:29:00
19/12/2023	11:30:00				27.45
19/12/2023	11:31:00
19/12/2023	11:32:00
19/12/2023	11:33:00
19/12/2023	11:34:00
19/12/2023	11:35:00
19/12/2023	11:36:00
19/12/2023	11:37:00
19/12/2023	11:38:00
19/12/2023	11:39:00
19/12/2023	11:40:00
19/12/2023	11:41:00
19/12/2023	11:42:00
19/12/2023	11:43:00
19/12/2023	11:44:00
19/12/2023	11:45:00
19/12/2023	11:46:00
19/12/2023	11:47:00
19/12/2023	11:48:00
19/12/2023	11:49:00
19/12/2023	11:50:00
19/12/2023	11:51:00
19/12/2023	11:52:00
19/12/2023	11:53:00
19/12/2023	11:54:00
19/12/2023	11:55:00
19/12/2023	11:56:00
19/12/2023	11:57:00
19/12/2023	11:58:00
19/12/2023	11:59:00
19/12/2023	12:00:00				27.37
19/12/2023	12:01:00
19/12/2023	12:02:00
19/12/2023	12:03:00
19/12/2023	12:04:00
19/12/2023	12:05:00
19/12/2023	12:06:00
19/12/2023	12:07:00
19/12/2023	12:08:00
19/12/2023	12:09:00
19/12/2023	12:10:00
19/12/2023	12:11:00
19/12/2023	12:12:00
19/12/2023	12:13:00
19/12/2023	12:14:00
19/12/2023	12:15:00
19/12/2023	12:16:00
19/12/2023	12:17:00
19/12/2023	12:18:00
19/12/2023	12:19:00
19/12/2023	12:20:00
19/12/2023	12:21:00
19/12/2023	12:22:00
19/12/2023	12:23:00
19/12/2023	12:24:00
19/12/2023	12:25:00
19/12/2023	12:26:00
19/12/2023	12:27:00
19/12/2023	12:28:00
19/12/2023	12:29:00
19/12/2023	12:30:00				27.28
19/12/2023	12:31:00
19/12/2023	12:32:00
19/12/2023	12:33:00
19/12/2023	12:34:00
19/12/2023	12:35:00
19/12/2023	12:36:00
19/12/2023	12:37:00
19/12/2023	12:38:00
19/12/2023	12:39:00
19/12/2023	12:40:00
19/12/2023	12:41:00
19/12/2023	12:42:00
19/12/2023	12:43:00
19/12/2023	12:44:00
19/12/2023	12:45:00
19/12/2023	12:46:00
19/12/2023	12:47:00
19/12/2023	12:48:00
19/12/2023	12:49:00
19/12/2023	12:50:00
19/12/2023	12:51:00
19/12/2023	12:52:00
19/12/2023	12:53:00
19/12/2023	12:54:00
19/12/2023	12:55:00
19/12/2023	12:56:00
19/12/2023	12:57:00
19/12/2023	12:58:00
19/12/2023	12:59:00
19/12/2023	13:00:00				27.28
19/12/2023	13:01:00
19/12/2023	13:02:00
19/12/2023	13:03:00
19/12/2023	13:04:00
19/12/2023	13:05:00
19/12/2023	13:06:00
19/12/2023	13:07:00
19/12/2023	13:08:00
19/12/2023	13:09:00
19/12/2023	13:10:00
19/12/2023	13:11:00
19/12/2023	13:12:00
19/12/2023	13:13:00
19/12/2023	13:14:00
19/12/2023	13:15:00
19/12/2023	13:16:00
19/12/2023	13:17:00
19/12/2023	13:18:00
19/12/2023	13:19:00
19/12/2023	13:20:00
19/12/2023	13:21:00
19/12/2023	13:22:00
19/12/2023	13:23:00
19/12/2023	13:24:00
19/12/2023	13:25:00
19/12/2023	13:26:00
19/12/2023	13:27:00
19/12/2023	13:28:00
19/12/2023	13:29:00
19/12/2023	13:30:00				27.28
19/12/2023	13:31:00
19/12/2023	13:32:00
19/12/2023	13:33:00
19/12/2023	13:34:00
19/12/2023	13:35:00
19/12/2023	13:36:00
19/12/2023	13:37:00
19/12/2023	13:38:00
19/12/2023	13:39:00
19/12/2023	13:40:00
19/12/2023	13:41:00
19/12/2023	13:42:00
19/12/2023	13:43:00
19/12/2023	13:44:00
19/12/2023	13:45:00
19/12/2023	13:46:00
19/12/2023	13:47:00
19/12/2023	13:48:00
19/12/2023	13:49:00
19/12/2023	13:50:00
19/12/2023	13:51:00
19/12/2023	13:52:00
19/12/2023	13:53:00
19/12/2023	13:54:00
19/12/2023	13:55:00
19/12/2023	13:56:00
19/12/2023	13:57:00
19/12/2023	13:58:00
19/12/2023	13:59:00
19/12/2023	14:00:00				27.41
19/12/2023	14:01:00
19/12/2023	14:02:00
19/12/2023	14:03:00
19/12/2023	14:04:00
19/12/2023	14:05:00
19/12/2023	14:06:00
19/12/2023	14:07:00
19/12/2023	14:08:00
19/12/2023	14:09:00
19/12/2023	14:10:00
19/12/2023	14:11:00
19/12/2023	14:12:00
19/12/2023	14:13:00
19/12/2023	14:14:00
19/12/2023	14:15:00
19/12/2023	14:16:00
19/12/2023	14:17:00
19/12/2023	14:18:00
19/12/2023	14:19:00
19/12/2023	14:20:00
19/12/2023	14:21:00
19/12/2023	14:22:00
19/12/2023	14:23:00
19/12/2023	14:24:00
19/12/2023	14:25:00
19/12/2023	14:26:00
19/12/2023	14:27:00
19/12/2023	14:28:00
19/12/2023	14:29:00
19/12/2023	14:30:00				27.54
19/12/2023	14:31:00
19/12/2023	14:32:00
19/12/2023	14:33:00
19/12/2023	14:34:00
19/12/2023	14:35:00
19/12/2023	14:36:00
19/12/2023	14:37:00
19/12/2023	14:38:00
19/12/2023	14:39:00
19/12/2023	14:40:00
19/12/2023	14:41:00
19/12/2023	14:42:00
19/12/2023	14:43:00
19/12/2023	14:44:00
19/12/2023	14:45:00
19/12/2023	14:46:00
19/12/2023	14:47:00
19/12/2023	14:48:00
19/12/2023	14:49:00
19/12/2023	14:50:00
19/12/2023	14:51:00
19/12/2023	14:52:00
19/12/2023	14:53:00
19/12/2023	14:54:00
19/12/2023	14:55:00
19/12/2023	14:56:00
19/12/2023	14:57:00
19/12/2023	14:58:00
19/12/2023	14:59:00
19/12/2023	15:00:00				27.97
19/12/2023	15:01:00
19/12/2023	15:02:00
19/12/2023	15:03:00
19/12/2023	15:04:00
19/12/2023	15:05:00
19/12/2023	15:06:00
19/12/2023	15:07:00
19/12/2023	15:08:00
19/12/2023	15:09:00
19/12/2023	15:10:00
19/12/2023	15:11:00
19/12/2023	15:12:00
19/12/2023	15:13:00
19/12/2023	15:14:00
19/12/2023	15:15:00
19/12/2023	15:16:00
19/12/2023	15:17:00
19/12/2023	15:18:00
19/12/2023	15:19:00
19/12/2023	15:20:00
19/12/2023	15:21:00
19/12/2023	15:22:00
19/12/2023	15:23:00
19/12/2023	15:24:00
19/12/2023	15:25:00
19/12/2023	15:26:00
19/12/2023	15:27:00
19/12/2023	15:28:00
19/12/2023	15:29:00
19/12/2023	15:30:00				28.53
19/12/2023	15:31:00
19/12/2023	15:32:00
19/12/2023	15:33:00
19/12/2023	15:34:00
19/12/2023	15:35:00
19/12/2023	15:36:00
19/12/2023	15:37:00
19/12/2023	15:38:00
19/12/2023	15:39:00
19/12/2023	15:40:00
19/12/2023	15:41:00
19/12/2023	15:42:00
19/12/2023	15:43:00
19/12/2023	15:44:00
19/12/2023	15:45:00
19/12/2023	15:46:00
19/12/2023	15:47:00
19/12/2023	15:48:00
19/12/2023	15:49:00
19/12/2023	15:50:00
19/12/2023	15:51:00
19/12/2023	15:52:00
19/12/2023	15:53:00
19/12/2023	15:54:00
19/12/2023	15:55:00
19/12/2023	15:56:00
19/12/2023	15:57:00
19/12/2023	15:58:00
19/12/2023	15:59:00
19/12/2023	16:00:00				29.13
19/12/2023	16:01:00
19/12/2023	16:02:00
19/12/2023	16:03:00
19/12/2023	16:04:00
19/12/2023	16:05:00
19/12/2023	16:06:00
19/12/2023	16:07:00
19/12/2023	16:08:00
19/12/2023	16:09:00
19/12/2023	16:10:00
19/12/2023	16:11:00
19/12/2023	16:12:00
19/12/2023	16:13:00
19/12/2023	16:14:00
19/12/2023	16:15:00
19/12/2023	16:16:00
19/12/2023	16:17:00
19/12/2023	16:18:00
19/12/2023	16:19:00
19/12/2023	16:20:00
19/12/2023	16:21:00
19/12/2023	16:22:00
19/12/2023	16:23:00
19/12/2023	16:24:00
19/12/2023	16:25:00
19/12/2023	16:26:00
19/12/2023	16:27:00
19/12/2023	16:28:00
19/12/2023	16:29:00
19/12/2023	16:30:00				29.51
19/12/2023	16:31:00
19/12/2023	16:32:00
19/12/2023	16:33:00
19/12/2023	16:34:00
19/12/2023	16:35:00
19/12/2023	16:36:00
19/12/2023	16:37:00
19/12/2023	16:38:00
19/12/2023	16:39:00
19/12/2023	16:40:00
19/12/2023	16:41:00
19/12/2023	16:42:00
19/12/2023	16:43:00
19/12/2023	16:44:00
19/12/2023	16:45:00
19/12/2023	16:46:00
19/12/2023	16:47:00
19/12/2023	16:48:00
19/12/2023	16:49:00
19/12/2023	16:50:00
19/12/2023	16:51:00
19/12/2023	16:52:00
19/12/2023	16:53:00
19/12/2023	16:54:00
19/12/2023	16:55:00
19/12/2023	16:56:00
19/12/2023	16:57:00
19/12/2023	16:58:00
19/12/2023	16:59:00
19/12/2023	17:00:00				29.68
19/12/2023	17:01:00
19/12/2023	17:02:00
19/12/2023	17:03:00
19/12/2023	17:04:00
19/12/2023	17:05:00
19/12/2023	17:06:00
19/12/2023	17:07:00
19/12/2023	17:08:00
19/12/2023	17:09:00
19/12/2023	17:10:00
19/12/2023	17:11:00
19/12/2023	17:12:00
19/12/2023	17:13:00
19/12/2023	17:14:00
19/12/2023	17:15:00
19/12/2023	17:16:00
19/12/2023	17:17:00
19/12/2023	17:18:00
19/12/2023	17:19:00
19/12/2023	17:20:00
19/12/2023	17:21:00
19/12/2023	17:22:00
19/12/2023	17:23:00
19/12/2023	17:24:00
19/12/2023	17:25:00
19/12/2023	17:26:00
19/12/2023	17:27:00
19/12/2023	17:28:00
19/12/2023	17:29:00
19/12/2023	17:30:00				29.86
19/12/2023	17:31:00
19/12/2023	17:32:00
19/12/2023	17:33:00
19/12/2023	17:34:00
19/12/2023	17:35:00
19/12/2023	17:36:00
19/12/2023	17:37:00
19/12/2023	17:38:00
19/12/2023	17:39:00
19/12/2023	17:40:00
19/12/2023	17:41:00
19/12/2023	17:42:00
19/12/2023	17:43:00
19/12/2023	17:44:00
19/12/2023	17:45:00
19/12/2023	17:46:00
19/12/2023	17:47:00
19/12/2023	17:48:00
19/12/2023	17:49:00
19/12/2023	17:50:00
19/12/2023	17:51:00
19/12/2023	17:52:00
19/12/2023	17:53:00
19/12/2023	17:54:00
19/12/2023	17:55:00
19/12/2023	17:56:00
19/12/2023	17:57:00
19/12/2023	17:58:00
19/12/2023	17:59:00
19/12/2023	18:00:00				29.98
19/12/2023	18:01:00
19/12/2023	18:02:00
19/12/2023	18:03:00
19/12/2023	18:04:00
19/12/2023	18:05:00
19/12/2023	18:06:00
19/12/2023	18:07:00
19/12/2023	18:08:00
19/12/2023	18:09:00
19/12/2023	18:10:00
19/12/2023	18:11:00
19/12/2023	18:12:00
19/12/2023	18:13:00
19/12/2023	18:14:00
19/12/2023	18:15:00
19/12/2023	18:16:00
19/12/2023	18:17:00
19/12/2023	18:18:00
19/12/2023	18:19:00
19/12/2023	18:20:00
19/12/2023	18:21:00
19/12/2023	18:22:00
19/12/2023	18:23:00
19/12/2023	18:24:00
19/12/2023	18:25:00
19/12/2023	18:26:00
19/12/2023	18:27:00
19/12/2023	18:28:00
19/12/2023	18:29:00
19/12/2023	18:30:00				30.16
19/12/2023	18:31:00
19/12/2023	18:32:00
19/12/2023	18:33:00
19/12/2023	18:34:00
19/12/2023	18:35:00
19/12/2023	18:36:00
19/12/2023	18:37:00
19/12/2023	18:38:00
19/12/2023	18:39:00
19/12/2023	18:40:00
19/12/2023	18:41:00
19/12/2023	18:42:00
19/12/2023	18:43:00
19/12/2023	18:44:00
19/12/2023	18:45:00
19/12/2023	18:46:00
19/12/2023	18:47:00
19/12/2023	18:48:00
19/12/2023	18:49:00
19/12/2023	18:50:00
19/12/2023	18:51:00
19/12/2023	18:52:00
19/12/2023	18:53:00
19/12/2023	18:54:00
19/12/2023	18:55:00
19/12/2023	18:56:00
19/12/2023	18:57:00
19/12/2023	18:58:00
19/12/2023	18:59:00
19/12/2023	19:00:00				30.24
20/12/2023	16:00:00
20/12/2023	16:30:00
20/12/2023	17:00:00
20/12/2023	17:30:00
20/12/2023	18:00:00
20/12/2023	18:30:00
20/12/2023	19:00:00
20/12/2023	19:30:00
20/12/2023	20:00:00
20/12/2023	20:30:00
20/12/2023	21:00:00
20/12/2023	21:30:00
20/12/2023	22:00:00
20/12/2023	22:30:00
20/12/2023	23:00:00
20/12/2023	23:30:00
21/12/2023	00:00:00
21/12/2023	00:30:00
21/12/2023	01:00:00
21/12/2023	01:30:00
21/12/2023	02:00:00
21/12/2023	02:30:00
21/12/2023	03:00:00
21/12/2023	03:30:00
21/12/2023	04:00:00
21/12/2023	04:30:00
21/12/2023	05:00:00
21/12/2023	05:30:00
21/12/2023	06:00:00
21/12/2023	06:30:00
21/12/2023	07:00:00
21/12/2023	07:30:00
21/12/2023	08:00:00
21/12/2023	08:30:00
21/12/2023	09:00:00
21/12/2023	09:30:00
21/12/2023	10:00:00
21/12/2023	10:30:00
21/12/2023	11:00:00
21/12/2023	11:30:00
21/12/2023	12:00:00
21/12/2023	12:30:00
21/12/2023	13:00:00
21/12/2023	13:30:00
21/12/2023	14:00:00
21/12/2023	14:30:00
21/12/2023	15:00:00
21/12/2023	15:30:00
21/12/2023	16:00:00
21/12/2023	16:30:00
21/12/2023	17:00:00
21/12/2023	17:30:00
21/12/2023	18:00:00
21/12/2023	18:30:00
21/12/2023	19:00:00
21/12/2023	19:30:00
21/12/2023	20:00:00
21/12/2023	20:30:00
21/12/2023	21:00:00
21/12/2023	21:30:00
21/12/2023	22:00:00
21/12/2023	22:30:00
21/12/2023	23:00:00
21/12/2023	23:30:00
22/12/2023	00:00:00
22/12/2023	00:30:00
22/12/2023	01:00:00
22/12/2023	01:30:00
22/12/2023	02:00:00
22/12/2023	02:30:00
22/12/2023	03:00:00
22/12/2023	03:30:00
22/12/2023	04:00:00
22/12/2023	04:30:00
22/12/2023	05:00:00
22/12/2023	05:30:00
22/12/2023	06:00:00
22/12/2023	06:30:00
22/12/2023	07:00:00
22/12/2023	07:30:00
22/12/2023	08:00:00
22/12/2023	08:30:00
22/12/2023	09:00:00
22/12/2023	09:30:00
22/12/2023	10:00:00
22/12/2023	10:30:00
22/12/2023	11:00:00
22/12/2023	11:30:00
22/12/2023	12:00:00
22/12/2023	12:30:00
22/12/2023	13:00:00
22/12/2023	13:30:00
22/12/2023	14:00:00
22/12/2023	14:30:00
22/12/2023	15:00:00
22/12/2023	15:30:00
22/12/2023	16:00:00
22/12/2023	16:30:00
22/12/2023	17:00:00
22/12/2023	17:30:00
22/12/2023	18:00:00
22/12/2023	18:30:00
22/12/2023	19:00:00
22/12/2023	19:30:00
22/12/2023	20:00:00
22/12/2023	20:30:00
22/12/2023	21:00:00
22/12/2023	21:30:00
22/12/2023	22:00:00
22/12/2023	22:30:00
22/12/2023	23:00:00
22/12/2023	23:30:00
23/12/2023	00:00:00
23/12/2023	00:30:00
23/12/2023	01:00:00
23/12/2023	01:30:00
23/12/2023	02:00:00
23/12/2023	02:30:00
23/12/2023	03:00:00
23/12/2023	03:30:00
23/12/2023	04:00:00
23/12/2023	04:30:00
23/12/2023	05:00:00
23/12/2023	05:30:00
23/12/2023	06:00:00
23/12/2023	06:30:00
23/12/2023	07:00:00
23/12/2023	07:30:00
23/12/2023	08:00:00
23/12/2023	08:30:00
23/12/2023	09:00:00
23/12/2023	09:30:00
23/12/2023	10:00:00
23/12/2023	10:30:00
23/12/2023	11:00:00
23/12/2023	11:30:00
23/12/2023	12:00:00
23/12/2023	12:30:00
23/12/2023	13:00:00
23/12/2023	13:30:00
23/12/2023	14:00:00
23/12/2023	14:30:00
23/12/2023	15:00:00
23/12/2023	15:30:00
23/12/2023	16:00:00
23/12/2023	16:30:00
23/12/2023	17:00:00
23/12/2023	17:30:00
23/12/2023	18:00:00
23/12/2023	18:30:00
23/12/2023	19:00:00
23/12/2023	19:30:00
23/12/2023	20:00:00
23/12/2023	20:30:00
23/12/2023	21:00:00
23/12/2023	21:30:00
23/12/2023	22:00:00
23/12/2023	22:30:00
23/12/2023	23:00:00
23/12/2023	23:30:00
24/12/2023	00:00:00
24/12/2023	00:30:00
24/12/2023	01:00:00
24/12/2023	01:30:00
24/12/2023	02:00:00
24/12/2023	02:30:00
24/12/2023	03:00:00
24/12/2023	03:30:00
24/12/2023	04:00:00
24/12/2023	04:30:00
24/12/2023	05:00:00
24/12/2023	05:30:00
24/12/2023	06:00:00
24/12/2023	06:30:00
24/12/2023	07:00:00
24/12/2023	07:30:00
24/12/2023	08:00:00
24/12/2023	08:30:00
24/12/2023	09:00:00
24/12/2023	09:30:00
24/12/2023	10:00:00
24/12/2023	10:30:00
24/12/2023	11:00:00
24/12/2023	11:30:00
24/12/2023	12:00:00
24/12/2023	12:30:00
24/12/2023	13:00:00
24/12/2023	13:30:00
24/12/2023	14:00:00
24/12/2023	14:30:00
24/12/2023	15:00:00
24/12/2023	15:30:00
24/12/2023	16:00:00
24/12/2023	16:30:00
24/12/2023	17:00:00
24/12/2023	17:30:00
24/12/2023	18:00:00
24/12/2023	18:30:00
24/12/2023	19:00:00
24/12/2023	19:30:00
24/12/2023	20:00:00
24/12/2023	20:30:00
24/12/2023	21:00:00
24/12/2023	21:30:00
24/12/2023	22:00:00
24/12/2023	22:30:00
24/12/2023	23:00:00
24/12/2023	23:30:00
25/12/2023	00:00:00
25/12/2023	00:30:00
25/12/2023	01:00:00
25/12/2023	01:30:00
25/12/2023	02:00:00
25/12/2023	02:30:00
25/12/2023	03:00:00
25/12/2023	03:30:00
25/12/2023	04:00:00
25/12/2023	04:30:00
25/12/2023	05:00:00
25/12/2023	05:30:00
25/12/2023	06:00:00
25/12/2023	06:30:00
25/12/2023	07:00:00
25/12/2023	07:30:00
25/12/2023	08:00:00
25/12/2023	08:30:00
25/12/2023	09:00:00
25/12/2023	09:30:00
25/12/2023	10:00:00
25/12/2023	10:30:00
25/12/2023	11:00:00
25/12/2023	11:30:00
25/12/2023	12:00:00
25/12/2023	12:30:00
25/12/2023	13:00:00
25/12/2023	13:30:00
25/12/2023	14:00:00
25/12/2023	14:30:00
25/12/2023	15:00:00
25/12/2023	15:30:00
25/12/2023	16:00:00
25/12/2023	16:30:00
25/12/2023	17:00:00
25/12/2023	17:30:00
25/12/2023	18:00:00
25/12/2023	18:30:00
25/12/2023	19:00:00
25/12/2023	19:30:00
25/12/2023	20:00:00
25/12/2023	20:30:00
25/12/2023	21:00:00
25/12/2023	21:30:00
25/12/2023	22:00:00
25/12/2023	22:30:00
25/12/2023	23:00:00
25/12/2023	23:30:00
26/12/2023	00:00:00
26/12/2023	00:30:00
26/12/2023	01:00:00
26/12/2023	01:30:00
26/12/2023	02:00:00
26/12/2023	02:30:00
26/12/2023	03:00:00
26/12/2023	03:30:00
26/12/2023	04:00:00
26/12/2023	04:30:00
26/12/2023	05:00:00
26/12/2023	05:30:00
26/12/2023	06:00:00
26/12/2023	06:30:00
26/12/2023	07:00:00
26/12/2023	07:30:00
26/12/2023	08:00:00
26/12/2023	08:30:00
26/12/2023	09:00:00
26/12/2023	09:30:00
26/12/2023	10:00:00
26/12/2023	10:30:00
26/12/2023	11:00:00
26/12/2023	11:30:00
26/12/2023	12:00:00
26/12/2023	12:30:00
26/12/2023	13:00:00
26/12/2023	13:30:00
26/12/2023	14:00:00
26/12/2023	14:30:00
26/12/2023	15:00:00
26/12/2023	15:30:00
26/12/2023	16:00:00
26/12/2023	16:30:00
26/12/2023	17:00:00
26/12/2023	17:30:00
26/12/2023	18:00:00
26/12/2023	18:30:00
26/12/2023	19:00:00
26/12/2023	19:30:00
26/12/2023	20:00:00
26/12/2023	20:30:00
26/12/2023	21:00:00
26/12/2023	21:30:00
26/12/2023	22:00:00
26/12/2023	22:30:00
26/12/2023	23:00:00
26/12/2023	23:30:00
27/12/2023	00:00:00
27/12/2023	00:30:00
27/12/2023	01:00:00
27/12/2023	01:30:00
27/12/2023	02:00:00
27/12/2023	02:30:00
27/12/2023	03:00:00
27/12/2023	03:30:00
27/12/2023	04:00:00
27/12/2023	04:30:00
27/12/2023	05:00:00
27/12/2023	05:30:00
27/12/2023	06:00:00
27/12/2023	06:30:00
27/12/2023	07:00:00
27/12/2023	07:30:00
27/12/2023	08:00:00
27/12/2023	08:30:00
27/12/2023	09:00:00
27/12/2023	09:30:00
27/12/2023	10:00:00
27/12/2023	10:30:00
27/12/2023	11:00:00
27/12/2023	11:30:00
27/12/2023	12:00:00
27/12/2023	12:30:00
27/12/2023	13:00:00
27/12/2023	13:30:00
27/12/2023	14:00:00
27/12/2023	14:30:00
27/12/2023	15:00:00
27/12/2023	15:30:00
27/12/2023	16:00:00
27/12/2023	16:30:00
27/12/2023	17:00:00
27/12/2023	17:30:00
27/12/2023	18:00:00
27/12/2023	18:30:00
27/12/2023	19:00:00
27/12/2023	19:30:00
27/12/2023	20:00:00
27/12/2023	20:30:00
27/12/2023	21:00:00
27/12/2023	21:30:00
27/12/2023	22:00:00
27/12/2023	22:30:00
27/12/2023	23:00:00
27/12/2023	23:30:00
28/12/2023	00:00:00
28/12/2023	00:30:00
28/12/2023	01:00:00
28/12/2023	01:30:00
28/12/2023	02:00:00
28/12/2023	02:30:00
28/12/2023	03:00:00
28/12/2023	03:30:00
28/12/2023	04:00:00
28/12/2023	04:30:00
28/12/2023	05:00:00
28/12/2023	05:30:00
28/12/2023	06:00:00
28/12/2023	06:30:00
28/12/2023	07:00:00
28/12/2023	07:30:00
28/12/2023	08:00:00
28/12/2023	08:30:00
28/12/2023	09:00:00
28/12/2023	09:30:00
28/12/2023	10:00:00
28/12/2023	10:30:00
28/12/2023	11:00:00
28/12/2023	11:30:00
28/12/2023	12:00:00
28/12/2023	12:30:00
28/12/2023	13:00:00
28/12/2023	13:30:00
28/12/2023	14:00:00
28/12/2023	14:30:00
28/12/2023	15:00:00
28/12/2023	15:30:00
28/12/2023	16:00:00
28/12/2023	16:30:00
28/12/2023	17:00:00
28/12/2023	17:30:00
28/12/2023	18:00:00
28/12/2023	18:30:00
28/12/2023	19:00:00
28/12/2023	19:30:00
28/12/2023	20:00:00
28/12/2023	20:30:00
28/12/2023	21:00:00
28/12/2023	21:30:00
28/12/2023	22:00:00
28/12/2023	22:30:00
28/12/2023	23:00:00
28/12/2023	23:30:00
29/12/2023	00:00:00
29/12/2023	00:30:00
29/12/2023	01:00:00
29/12/2023	01:30:00
29/12/2023	02:00:00
29/12/2023	02:30:00
29/12/2023	03:00:00
29/12/2023	03:30:00
29/12/2023	04:00:00
29/12/2023	04:30:00
29/12/2023	05:00:00
29/12/2023	05:30:00
29/12/2023	06:00:00
29/12/2023	06:30:00
29/12/2023	07:00:00
29/12/2023	07:30:00
29/12/2023	08:00:00
29/12/2023	08:30:00
29/12/2023	09:00:00
29/12/2023	09:30:00
29/12/2023	10:00:00
29/12/2023	10:30:00
29/12/2023	11:00:00
29/12/2023	11:30:00
29/12/2023	12:00:00
29/12/2023	12:30:00
29/12/2023	13:00:00
29/12/2023	13:30:00
29/12/2023	14:00:00
29/12/2023	14:30:00
29/12/2023	15:00:00
29/12/2023	15:30:00
29/12/2023	16:00:00
29/12/2023	16:30:00
29/12/2023	17:00:00
29/12/2023	17:30:00
29/12/2023	18:00:00
29/12/2023	18:30:00
29/12/2023	19:00:00
29/12/2023	19:30:00
29/12/2023	20:00:00
29/12/2023	20:30:00
29/12/2023	21:00:00
29/12/2023	21:30:00
29/12/2023	22:00:00
29/12/2023	22:30:00
29/12/2023	23:00:00
29/12/2023	23:30:00
30/12/2023	00:00:00
30/12/2023	00:30:00
30/12/2023	01:00:00
30/12/2023	01:30:00
30/12/2023	02:00:00
30/12/2023	02:30:00
30/12/2023	03:00:00
30/12/2023	03:30:00
30/12/2023	04:00:00
30/12/2023	04:30:00
30/12/2023	05:00:00
30/12/2023	05:30:00
30/12/2023	06:00:00
30/12/2023	06:30:00
30/12/2023	07:00:00
30/12/2023	07:30:00
30/12/2023	08:00:00
30/12/2023	08:30:00
30/12/2023	09:00:00
30/12/2023	09:30:00
30/12/2023	10:00:00
30/12/2023	10:30:00
30/12/2023	11:00:00
30/12/2023	11:30:00
30/12/2023	12:00:00
30/12/2023	12:30:00
30/12/2023	13:00:00
30/12/2023	13:30:00
30/12/2023	14:00:00
30/12/2023	14:30:00
30/12/2023	15:00:00
30/12/2023	15:30:00
30/12/2023	16:00:00
30/12/2023	16:30:00
30/12/2023	17:00:00
30/12/2023	17:30:00
30/12/2023	18:00:00
30/12/2023	18:30:00
30/12/2023	19:00:00
30/12/2023	19:30:00
30/12/2023	20:00:00
30/12/2023	20:30:00
30/12/2023	21:00:00
30/12/2023	21:30:00
30/12/2023	22:00:00
30/12/2023	22:30:00
30/12/2023	23:00:00
30/12/2023	23:30:00
31/12/2023	00:00:00
31/12/2023	00:30:00
31/12/2023	01:00:00
31/12/2023	01:30:00
31/12/2023	02:00:00
31/12/2023	02:30:00
31/12/2023	03:00:00
31/12/2023	03:30:00
31/12/2023	04:00:00
31/12/2023	04:30:00
31/12/2023	05:00:00
31/12/2023	05:30:00
31/12/2023	06:00:00
31/12/2023	06:30:00
31/12/2023	07:00:00
31/12/2023	07:30:00
31/12/2023	08:00:00
31/12/2023	08:30:00
31/12/2023	09:00:00
31/12/2023	09:30:00
31/12/2023	10:00:00
31/12/2023	10:30:00
31/12/2023	11:00:00
31/12/2023	11:30:00
31/12/2023	12:00:00
31/12/2023	12:30:00
31/12/2023	13:00:00
31/12/2023	13:30:00
31/12/2023	14:00:00
31/12/2023	14:30:00
31/12/2023	15:00:00
31/12/2023	15:30:00
31/12/2023	16:00:00
31/12/2023	16:30:00
31/12/2023	17:00:00
31/12/2023	17:30:00
31/12/2023	18:00:00
31/12/2023	18:30:00
31/12/2023	19:00:00
31/12/2023	19:30:00
31/12/2023	20:00:00
31/12/2023	20:30:00
31/12/2023	21:00:00
31/12/2023	21:30:00
31/12/2023	22:00:00
31/12/2023	22:30:00
31/12/2023	23:00:00
31/12/2023	23:30:00
01/01/2024	00:00:00
01/01/2024	00:30:00
01/01/2024	01:00:00
01/01/2024	01:30:00
01/01/2024	02:00:00
01/01/2024	02:30:00
01/01/2024	03:00:00
01/01/2024	03:30:00
01/01/2024	04:00:00
01/01/2024	04:30:00
01/01/2024	05:00:00
01/01/2024	05:30:00
01/01/2024	06:00:00
01/01/2024	06:30:00
01/01/2024	07:00:00
01/01/2024	07:30:00
01/01/2024	08:00:00
01/01/2024	08:30:00
01/01/2024	09:00:00
01/01/2024	09:30:00
01/01/2024	10:00:00
01/01/2024	10:30:00
01/01/2024	11:00:00
01/01/2024	11:30:00
01/01/2024	12:00:00
01/01/2024	12:30:00
01/01/2024	13:00:00
01/01/2024	13:30:00
01/01/2024	14:00:00
01/01/2024	14:30:00
01/01/2024	15:00:00
01/01/2024	15:30:00
01/01/2024	16:00:00
01/01/2024	16:30:00
01/01/2024	17:00:00
01/01/2024	17:30:00
01/01/2024	18:00:00
01/01/2024	18:30:00
01/01/2024	19:00:00
01/01/2024	19:30:00
01/01/2024	20:00:00
01/01/2024	20:30:00
01/01/2024	21:00:00
01/01/2024	21:30:00
01/01/2024	22:00:00
01/01/2024	22:30:00
01/01/2024	23:00:00
01/01/2024	23:30:00
02/01/2024	00:00:00
02/01/2024	00:30:00
02/01/2024	01:00:00
02/01/2024	01:30:00
02/01/2024	02:00:00
02/01/2024	02:30:00
02/01/2024	03:00:00
02/01/2024	03:30:00
02/01/2024	04:00:00
02/01/2024	04:30:00
02/01/2024	05:00:00
02/01/2024	05:30:00
02/01/2024	06:00:00
02/01/2024	06:30:00
02/01/2024	07:00:00
02/01/2024	07:30:00
02/01/2024	08:00:00
02/01/2024	08:30:00
02/01/2024	09:00:00
02/01/2024	09:30:00
02/01/2024	10:00:00
02/01/2024	10:30:00
02/01/2024	11:00:00
02/01/2024	11:30:00
02/01/2024	12:00:00
02/01/2024	12:30:00
02/01/2024	13:00:00
02/01/2024	13:30:00
02/01/2024	14:00:00
02/01/2024	14:30:00
02/01/2024	15:00:00
02/01/2024	15:30:00
02/01/2024	16:00:00
02/01/2024	16:30:00
02/01/2024	17:00:00
02/01/2024	17:30:00
02/01/2024	18:00:00
02/01/2024	18:30:00
02/01/2024	19:00:00
02/01/2024	19:30:00
02/01/2024	20:00:00
02/01/2024	20:30:00
02/01/2024	21:00:00
02/01/2024	21:30:00
02/01/2024	22:00:00
02/01/2024	22:30:00
02/01/2024	23:00:00
02/01/2024	23:30:00
03/01/2024	00:00:00
03/01/2024	00:30:00
03/01/2024	01:00:00
03/01/2024	01:30:00
03/01/2024	02:00:00
03/01/2024	02:30:00
03/01/2024	03:00:00
03/01/2024	03:30:00
03/01/2024	04:00:00
03/01/2024	04:30:00
03/01/2024	05:00:00
03/01/2024	05:30:00
03/01/2024	06:00:00
03/01/2024	06:30:00
03/01/2024	07:00:00
03/01/2024	07:30:00
03/01/2024	08:00:00
03/01/2024	08:30:00
03/01/2024	09:00:00
03/01/2024	09:30:00
03/01/2024	10:00:00
[truncated: 30,346 more rows]
