# Supplementary material for: El Niño-driven phase shift to algal dominance on Isla del Caño’s coral reefs: implications for urgent restoration
Source: PeerJ. 2025 Nov 20;13:e20088. doi: 10.7717/peerj.20088 (PMC12640635; doi:10.7717/peerj.20088)
Supplement: Supplemental Information 21 [file peerj-13-20088-s021.csv]

date	year	month	site	depth	transect	coral	macroalgae	caulerpa	turf	cyanobacteria	cca	other	deadcoral	sand	rock	rubble	totalcount	totalpoc	totalpor	totalpav	totalpsamm	totalother	healthy	bleached	diseased	predation	recentdead	pocillopora_healthy	poriteslobata_healthy	pavonaclavus_healthy	pavonagigantea_healthy	pavonamaldivensis_healthy	pavonavarians_healthy	pavonachiriquiensis_healthy	pavonafrondifera_healthy	psammacorastellata_healthy	psammacoraprofundacella_healthy	gardineroserisplanulata_healthy	tubastraeacoccinea_healthy	poc_bleached	por_bleached	pav_bleached	psamm_bleached	other_corals_bleaching	poc_mbb	por_mbb	pav_mbb	psam_mbb	other_mbb
06/12/2019	2019	December	Chorro	5	1	0.46	0.24	NA	NA	0.22	0	0	0	0	0.06	0.02	NA	NA	NA	NA	NA	NA	NA	NA	NA	NA	NA	NA	NA	NA	NA	NA	NA	NA	NA	NA	NA	NA	NA	NA	NA	NA	NA	NA	NA	NA	NA	NA	NA
06/12/2019	2019	December	Chorro	5	2	0.08	0.56	NA	NA	0.36	0	0	0	0	0	0.02	NA	NA	NA	NA	NA	NA	NA	NA	NA	NA	NA	NA	NA	NA	NA	NA	NA	NA	NA	NA	NA	NA	NA	NA	NA	NA	NA	NA	NA	NA	NA	NA	NA
06/12/2019	2019	December	Chorro	5	3	0.24	0.58	NA	NA	0.12	0	0	0	0.04	0	0.02	NA	NA	NA	NA	NA	NA	NA	NA	NA	NA	NA	NA	NA	NA	NA	NA	NA	NA	NA	NA	NA	NA	NA	NA	NA	NA	NA	NA	NA	NA	NA	NA	NA
20/12/2019	2019	December	Chorro	5	1	0.26	0.1	NA	NA	0.14	0	0	0.02	0.06	0.42	0	NA	NA	NA	NA	NA	NA	NA	NA	NA	NA	NA	NA	NA	NA	NA	NA	NA	NA	NA	NA	NA	NA	NA	NA	NA	NA	NA	NA	NA	NA	NA	NA	NA
20/12/2019	2019	December	Chorro	5	2	0.44	0.24	NA	NA	0.14	0	0	0	0.04	0.16	0	NA	NA	NA	NA	NA	NA	NA	NA	NA	NA	NA	NA	NA	NA	NA	NA	NA	NA	NA	NA	NA	NA	NA	NA	NA	NA	NA	NA	NA	NA	NA	NA	NA
20/12/2019	2019	December	Chorro	5	3	0.24	0.04	NA	NA	0.06	0	0	0	0.06	0.6	0	NA	NA	NA	NA	NA	NA	NA	NA	NA	NA	NA	NA	NA	NA	NA	NA	NA	NA	NA	NA	NA	NA	NA	NA	NA	NA	NA	NA	NA	NA	NA	NA	NA
29/06/2020	2020	June	Chorro	5	1	0.18	0.28	0.02	0	0	0	0	0	0	0.5	0.02	NA	NA	NA	NA	NA	NA	NA	NA	NA	NA	NA	NA	NA	NA	NA	NA	NA	NA	NA	NA	NA	NA	NA	NA	NA	NA	NA	NA	NA	NA	NA	NA	NA
29/06/2020	2020	June	Chorro	5	2	0.12	0.26	0	0	0.12	0	0	0	0	0.52	0	NA	NA	NA	NA	NA	NA	NA	NA	NA	NA	NA	NA	NA	NA	NA	NA	NA	NA	NA	NA	NA	NA	NA	NA	NA	NA	NA	NA	NA	NA	NA	NA	NA
29/06/2020	2020	June	Chorro	5	3	0.26	0.14	0	0	0.1	0	0	0	0	0.5	0	NA	NA	NA	NA	NA	NA	NA	NA	NA	NA	NA	NA	NA	NA	NA	NA	NA	NA	NA	NA	NA	NA	NA	NA	NA	NA	NA	NA	NA	NA	NA	NA	NA
07/08/2021	2021	August	Chorro	5	1	0.18	0.06	0	0.32	0	0	0	0	0	0.02	0.4	NA	NA	NA	NA	NA	NA	NA	NA	NA	NA	NA	NA	NA	NA	NA	NA	NA	NA	NA	NA	NA	NA	NA	NA	NA	NA	NA	NA	NA	NA	NA	NA	NA
07/08/2021	2021	August	Chorro	5	2	0.34	0.18	0	0.2	0	0	0	0.06	0	0.22	0.02	NA	NA	NA	NA	NA	NA	NA	NA	NA	NA	NA	NA	NA	NA	NA	NA	NA	NA	NA	NA	NA	NA	NA	NA	NA	NA	NA	NA	NA	NA	NA	NA	NA
07/08/2021	2021	August	Chorro	5	3	0.18	0.12	0	0.3	0.04	0	0	0.02	0	0.28	0.08	NA	NA	NA	NA	NA	NA	NA	NA	NA	NA	NA	NA	NA	NA	NA	NA	NA	NA	NA	NA	NA	NA	NA	NA	NA	NA	NA	NA	NA	NA	NA	NA	NA
04/09/2021	2021	September	Chorro	5	1	0.28	0.04	0	0.44	0	0	0	0	0	0.22	0.02	NA	NA	NA	NA	NA	NA	NA	NA	NA	NA	NA	NA	NA	NA	NA	NA	NA	NA	NA	NA	NA	NA	NA	NA	NA	NA	NA	NA	NA	NA	NA	NA	NA
04/09/2021	2021	September	Chorro	5	2	0.46	0.14	0	0.14	0.1	0	0	0.02	0.02	0.1	0	NA	NA	NA	NA	NA	NA	NA	NA	NA	NA	NA	NA	NA	NA	NA	NA	NA	NA	NA	NA	NA	NA	NA	NA	NA	NA	NA	NA	NA	NA	NA	NA	NA
04/09/2021	2021	September	Chorro	5	3	0.38	0.12	0.02	0.1	0.2	0	0	0	0	0.04	0.18	NA	NA	NA	NA	NA	NA	NA	NA	NA	NA	NA	NA	NA	NA	NA	NA	NA	NA	NA	NA	NA	NA	NA	NA	NA	NA	NA	NA	NA	NA	NA	NA	NA
05/09/2021	2021	September	Cueva	12	1	0.46	0.02	0	0.1	0.04	0	0	0	0.02	0.36	0	NA	NA	NA	NA	NA	NA	NA	NA	NA	NA	NA	NA	NA	NA	NA	NA	NA	NA	NA	NA	NA	NA	NA	NA	NA	NA	NA	NA	NA	NA	NA	NA	NA
05/09/2021	2021	September	Cueva	12	2	0.26	0.06	0	0.06	0.04	0	0	0	0.2	0.4	0	NA	NA	NA	NA	NA	NA	NA	NA	NA	NA	NA	NA	NA	NA	NA	NA	NA	NA	NA	NA	NA	NA	NA	NA	NA	NA	NA	NA	NA	NA	NA	NA	NA
05/09/2021	2021	September	Cueva	12	3	0.16	0.04	0	0.3	0	0	0	0	0.02	0.38	0.1	NA	NA	NA	NA	NA	NA	NA	NA	NA	NA	NA	NA	NA	NA	NA	NA	NA	NA	NA	NA	NA	NA	NA	NA	NA	NA	NA	NA	NA	NA	NA	NA	NA
22/02/2024	2024	February	San Josecito	2	1	0.133	0.16	0	0.22	0.003	0.035	0	0.025	0.33266667	0	0.087	NA	NA	NA	NA	NA	NA	NA	NA	NA	NA	NA	NA	NA	NA	NA	NA	NA	NA	NA	NA	NA	NA	NA	NA	NA	NA	NA	NA	NA	NA	NA	NA	NA
22/02/2024	2024	February	San Josecito	2	2	0.18433333	0.02	0	0.32	0	0	0	0.18733333	0.18666667	0	0.097	NA	NA	NA	NA	NA	NA	NA	NA	NA	NA	NA	NA	NA	NA	NA	NA	NA	NA	NA	NA	NA	NA	NA	NA	NA	NA	NA	NA	NA	NA	NA	NA	NA
22/02/2024	2024	February	San Josecito	2	3	0.34133333	0.07	0	0.34	0.034	0.01533333	0	0	0.162	0	0.02	NA	NA	NA	NA	NA	NA	NA	NA	NA	NA	NA	NA	NA	NA	NA	NA	NA	NA	NA	NA	NA	NA	NA	NA	NA	NA	NA	NA	NA	NA	NA	NA	NA
27/03/2024	2024	March	Cueva	12	1	0.033	0.01	0	0.79	0.008	0.128	0	0.002	0.028	0	0	NA	NA	NA	NA	NA	NA	NA	NA	NA	NA	NA	NA	NA	NA	NA	NA	NA	NA	NA	NA	NA	NA	NA	NA	NA	NA	NA	NA	NA	NA	NA	NA	NA
27/03/2024	2024	March	Cueva	12	2	0.009	0.03	0	0.62	0.13	0.052	0	0.011	0.047	0	0.032	NA	NA	NA	NA	NA	NA	NA	NA	NA	NA	NA	NA	NA	NA	NA	NA	NA	NA	NA	NA	NA	NA	NA	NA	NA	NA	NA	NA	NA	NA	NA	NA	NA
27/03/2024	2024	March	Cueva	12	3	0.167	0.012	0	0.43	0.198	0.044	0	0.027	0.104	0	0.023	NA	NA	NA	NA	NA	NA	NA	NA	NA	NA	NA	NA	NA	NA	NA	NA	NA	NA	NA	NA	NA	NA	NA	NA	NA	NA	NA	NA	NA	NA	NA	NA	NA
27/03/2024	2024	March	Barco Somero	12	1	0.135	0.03	0.015	0.53	0.072	0.118	0	0	0.094	0	0.005	NA	NA	NA	NA	NA	NA	NA	NA	NA	NA	NA	NA	NA	NA	NA	NA	NA	NA	NA	NA	NA	NA	NA	NA	NA	NA	NA	NA	NA	NA	NA	NA	NA
27/03/2024	2024	March	Barco Somero	12	2	0.013	0.003	0.001	0.43	0.03	0.35	0.004	0.007	0.139	0	0.02	NA	NA	NA	NA	NA	NA	NA	NA	NA	NA	NA	NA	NA	NA	NA	NA	NA	NA	NA	NA	NA	NA	NA	NA	NA	NA	NA	NA	NA	NA	NA	NA	NA
27/03/2024	2024	March	Barco Somero	12	3	0.001	0.006	0.027	0.28	0.033	0.453	0.002	0	0.198	0	0	NA	NA	NA	NA	NA	NA	NA	NA	NA	NA	NA	NA	NA	NA	NA	NA	NA	NA	NA	NA	NA	NA	NA	NA	NA	NA	NA	NA	NA	NA	NA	NA	NA
02/04/2024	2024	April	Arco	13	1	0.067	0.05	0	0.76	0.002	0.077	0	0.021	0.022	0	0.008	NA	NA	NA	NA	NA	NA	NA	NA	NA	NA	NA	NA	NA	NA	NA	NA	NA	NA	NA	NA	NA	NA	NA	NA	NA	NA	NA	NA	NA	NA	NA	NA	NA
02/04/2024	2024	April	Arco	13	2	0.059	0.06	0.009	0.69	0.003	0.127	0.005	0.044	0.029	0	0.048	NA	NA	NA	NA	NA	NA	NA	NA	NA	NA	NA	NA	NA	NA	NA	NA	NA	NA	NA	NA	NA	NA	NA	NA	NA	NA	NA	NA	NA	NA	NA	NA	NA
02/04/2024	2024	April	Arco	13	3	0.081	0.06	0.005	0.53	0.018	0.144	0.002	0.046	0.048	0.01	0.046	NA	NA	NA	NA	NA	NA	NA	NA	NA	NA	NA	NA	NA	NA	NA	NA	NA	NA	NA	NA	NA	NA	NA	NA	NA	NA	NA	NA	NA	NA	NA	NA	NA
18/04/2024	2024	April	Ancla	15	1	0.1	0	0	0.81	0.02	0.02	0	0.02	0.03	0	0	NA	NA	NA	NA	NA	NA	NA	NA	NA	NA	NA	NA	NA	NA	NA	NA	NA	NA	NA	NA	NA	NA	NA	NA	NA	NA	NA	NA	NA	NA	NA	NA	NA
18/04/2024	2024	April	Ancla	15	2	0	0	0	0.06	0	0	0	0	0.93	0	0.01	NA	NA	NA	NA	NA	NA	NA	NA	NA	NA	NA	NA	NA	NA	NA	NA	NA	NA	NA	NA	NA	NA	NA	NA	NA	NA	NA	NA	NA	NA	NA	NA	NA
18/04/2024	2024	April	Ancla	15	3	0	0	0	0.13	0	0.02	0	0	0.84	0	0	NA	NA	NA	NA	NA	NA	NA	NA	NA	NA	NA	NA	NA	NA	NA	NA	NA	NA	NA	NA	NA	NA	NA	NA	NA	NA	NA	NA	NA	NA	NA	NA	NA
18/04/2024	2024	April	Barco Somero	12	1	0.26	0.02	0	0.54	0.11	0	0	0	0.07	0	0	NA	NA	NA	NA	NA	NA	NA	NA	NA	NA	NA	NA	NA	NA	NA	NA	NA	NA	NA	NA	NA	NA	NA	NA	NA	NA	NA	NA	NA	NA	NA	NA	NA
18/04/2024	2024	April	Barco Somero	12	2	0.05	0.02	0	0.38	0.07	0.09	0	0	0.38	0.01	0	NA	NA	NA	NA	NA	NA	NA	NA	NA	NA	NA	NA	NA	NA	NA	NA	NA	NA	NA	NA	NA	NA	NA	NA	NA	NA	NA	NA	NA	NA	NA	NA	NA
18/04/2024	2024	April	Barco Somero	12	3	0.05	0	0	0.34	0.14	0.15	0	0	0.32	0	0	NA	NA	NA	NA	NA	NA	NA	NA	NA	NA	NA	NA	NA	NA	NA	NA	NA	NA	NA	NA	NA	NA	NA	NA	NA	NA	NA	NA	NA	NA	NA	NA	NA
18/04/2024	2024	April	Tina	7	1	0.61	0.03	0	0.24	0	0.01	0	0.03	0.08	0	0	12	5	7	0	0	0	0.75	0.083333333	0.166666667	0	0	0.333333333	0.416666667	0	0	0	0	0	0	0	0	0	0	0.2	0	NA	NA	NA	0	0	NA	NA	NA
18/04/2024	2024	April	Tina	7	2	0.59	0.05	0.05	0.2	0.01	0.01	0	0	0.09	0	0	20	18	2	0	0	0	0.55	0.35	0.05	0	0.05	0.5	0.05	0	0	0	0	0	0	0	0	0	0	0.388888889	0	NA	NA	NA	0	0	NA	NA	NA
18/04/2024	2024	April	Tina	7	3	0.45	0.01	0.02	0.38	0.03	0.02	0	0	0.07	0.01	0.01	24	4	20	0	0	0	0.416666667	0.583333333	0	0	0	0.166666667	0.25	0	0	0	0	0	0	0	0	0	0	0	0.7	NA	NA	NA	0	0.05	NA	NA	NA
25/04/2024	2024	April	Arco	12	1	0.24	0.01	0.02	0.49	0.02	0.11	0	0.04	0.01	0.06	0	NA	NA	NA	NA	NA	NA	NA	NA	NA	NA	NA	NA	NA	NA	NA	NA	NA	NA	NA	NA	NA	NA	NA	NA	NA	NA	NA	NA	NA	NA	NA	NA	NA
25/04/2024	2024	April	Arco	12	2	0	0.01	0.01	0.42	0.02	0.18	0.01	0	0.21	0	0.14	NA	NA	NA	NA	NA	NA	NA	NA	NA	NA	NA	NA	NA	NA	NA	NA	NA	NA	NA	NA	NA	NA	NA	NA	NA	NA	NA	NA	NA	NA	NA	NA	NA
25/04/2024	2024	April	Arco	12	3	0.01	0.01	0	0.28	0	0.22	0	0.04	0.17	0	0.25	NA	NA	NA	NA	NA	NA	NA	NA	NA	NA	NA	NA	NA	NA	NA	NA	NA	NA	NA	NA	NA	NA	NA	NA	NA	NA	NA	NA	NA	NA	NA	NA	NA
25/04/2024	2024	April	Barco Profundo	15	1	0	0.06	0.24	0.41	0.16	0.02	0.02	0	0.04	0.03	0.02	NA	NA	NA	NA	NA	NA	NA	NA	NA	NA	NA	NA	NA	NA	NA	NA	NA	NA	NA	NA	NA	NA	NA	NA	NA	NA	NA	NA	NA	NA	NA	NA	NA
25/04/2024	2024	April	Barco Profundo	15	2	0	0.09	0.292929293	0.070707071	0.2	0.01	0.1	0	0.01	0.06	0.06	NA	NA	NA	NA	NA	NA	NA	NA	NA	NA	NA	NA	NA	NA	NA	NA	NA	NA	NA	NA	NA	NA	NA	NA	NA	NA	NA	NA	NA	NA	NA	NA	NA
25/04/2024	2024	April	Barco Profundo	15	3	0.2	0.18	0.12	0.04	0.1	0.06	0.03	0	0.25	0.01	0.01	NA	NA	NA	NA	NA	NA	NA	NA	NA	NA	NA	NA	NA	NA	NA	NA	NA	NA	NA	NA	NA	NA	NA	NA	NA	NA	NA	NA	NA	NA	NA	NA	NA
25/04/2024	2024	April	Chorro	6	1	0.08	0.01	0.01	0.52	0	0.01	0.02	0	0	0.04	0.31	NA	NA	NA	NA	NA	NA	NA	NA	NA	NA	NA	NA	NA	NA	NA	NA	NA	NA	NA	NA	NA	NA	NA	NA	NA	NA	NA	NA	NA	NA	NA	NA	NA
25/04/2024	2024	April	Chorro	6	2	0.17	0.01	0	0.27	0	0.01	0	0.01	0.33	0.05	0.15	NA	NA	NA	NA	NA	NA	NA	NA	NA	NA	NA	NA	NA	NA	NA	NA	NA	NA	NA	NA	NA	NA	NA	NA	NA	NA	NA	NA	NA	NA	NA	NA	NA
25/04/2024	2024	April	Chorro	6	3	0.05	0.06	0.01	0.33	0	0.03	0	0	0.18	0.02	0.28	NA	NA	NA	NA	NA	NA	NA	NA	NA	NA	NA	NA	NA	NA	NA	NA	NA	NA	NA	NA	NA	NA	NA	NA	NA	NA	NA	NA	NA	NA	NA	NA	NA
30/04/2024	2024	April	Cueva	12	1	0.16	0.03	0	0.22	0.06	0.09	0.01	0.23	0.1	0.1	0	NA	NA	NA	NA	NA	NA	NA	NA	NA	NA	NA	NA	NA	NA	NA	NA	NA	NA	NA	NA	NA	NA	NA	NA	NA	NA	NA	NA	NA	NA	NA	NA	NA
30/04/2024	2024	April	Cueva	12	2	0.02	0.03	0.01	0.29	0.05	0.12	0	0	0.23	0.1	0.15	NA	NA	NA	NA	NA	NA	NA	NA	NA	NA	NA	NA	NA	NA	NA	NA	NA	NA	NA	NA	NA	NA	NA	NA	NA	NA	NA	NA	NA	NA	NA	NA	NA
30/04/2024	2024	April	Cueva	12	3	0.04	0.08	0	0.525252525	0.14	0.02	0	0.03	0.1	0.01	0.05	NA	NA	NA	NA	NA	NA	NA	NA	NA	NA	NA	NA	NA	NA	NA	NA	NA	NA	NA	NA	NA	NA	NA	NA	NA	NA	NA	NA	NA	NA	NA	NA	NA
30/04/2024	2024	April	San Josecito	2	1	0.05	0	0	0.11	0	0	0	0.54	0.2	0.02	0.08	NA	NA	NA	NA	NA	NA	NA	NA	NA	NA	NA	NA	NA	NA	NA	NA	NA	NA	NA	NA	NA	NA	NA	NA	NA	NA	NA	NA	NA	NA	NA	NA	NA
30/04/2024	2024	April	San Josecito	2	2	0	0.03	0	0.13	0	0	0	0.68	0.09	0.02	0.05	NA	NA	NA	NA	NA	NA	NA	NA	NA	NA	NA	NA	NA	NA	NA	NA	NA	NA	NA	NA	NA	NA	NA	NA	NA	NA	NA	NA	NA	NA	NA	NA	NA
30/04/2024	2024	April	San Josecito	2	3	0.05	0.06	0	0.1	0	0	0	0.05	0.74	0	0	NA	NA	NA	NA	NA	NA	NA	NA	NA	NA	NA	NA	NA	NA	NA	NA	NA	NA	NA	NA	NA	NA	NA	NA	NA	NA	NA	NA	NA	NA	NA	NA	NA
23/05/2024	2024	May	Barco Somero	12	1	0.13	0.54	NA	NA	0.07	0.25	0	0	0.04	0	0.01	32	3	14	0	15	0	0.71875	0.0625	0	0.21875	0	0.0625	0.1875	0	0	0	0	0	0	0.46875	0	0	0	0	0.142857143	NA	0	NA	0	0	NA	0	NA
23/05/2024	2024	May	Barco Somero	12	2	0.3	0.48	NA	NA	0.08	0.14	0	0	0	0	0.01	37	3	34	0	0	0	0.837837838	0.162162162	0	0	0	0.054054054	0.783783784	0	0	0	0	0	0	0	0	0	0	0.333333333	0.147058824	NA	NA	NA	0	0	NA	NA	NA
23/05/2024	2024	May	Barco Somero	12	3	0.09	0.68	NA	NA	0.05	0.16	0	0	0.2	0	0	80	7	51	6	16	0	0.55	0.4125	0	0	0.0375	0.0375	0.2625	0	0	0	0	0.0625	0	0.1875	0	0	0	0.428571429	0.549019608	0.166666667	0.0625	NA	0	0.117647059	0	0	NA
23/05/2024	2024	May	Arco	13	1	0.05	0.6	NA	NA	0.3	0.04	0	0	0.01	0	0	60	3	31	0	26	0	0.9	0.1	0	0	0	0.033333333	0.433333333	0	0	0	0	0	0	0.433333333	0	0	0	0.333333333	0.161290323	NA	0	NA	0	0	NA	0	NA
23/05/2024	2024	May	Arco	13	2	0.01	0.39	NA	NA	0	0.33	0	0	0.07	0	0.2	21	5	3	4	5	4	0.857142857	0.142857143	0	0	0	0.238095238	0.095238095	0	0.095238095	0.095238095	0	0	0	0.142857143	0	0	0.190476191	0	0.333333333	0	0.4	0	0	0	0	0	0
23/05/2024	2024	May	Arco	13	3	0	0.1	NA	NA	0	0.55	0	0	0.04	0	0.31	72	0	29	28	0	15	0.694444444	0.291666667	0	0	0.013888889	0	0.180555556	0.277777778	0.027777778	0	0	0	0	0	0	0	0.208333333	NA	0.551724138	0.178571429	NA	0	NA	0.275862069	0	NA	0
30/05/2024	2024	May	Chorro	6	1	0.07	0.13	0	0.5	0.06	0.11	0	0	0.03	0.02	0.08	52	7	2	2	41	0	0.903846154	0.096153846	0	0	0	0.096153846	0.019230769	0.038461538	0	0	0	0	0	0.75	0	0	0	0.285714286	0.5	0	0.048780488	NA	0.142857143	0	0	0	NA
30/05/2024	2024	May	Chorro	6	2	0.04	0	0	0.575	0	0.075	0	0.08	0.13	0	0.1	60	11	30	0	19	0	0.683333333	0.316666667	0	0	0	0.183333333	0.2	0	0	0	0	0	0	0.3	0	0	0	0	0.6	NA	0.052631579	NA	0	0	NA	0	NA
30/05/2024	2024	May	Chorro	6	3	0.035	0	0.065	0.31	0	0.06	0	0.53	0	0	0	80	70	4	0	6	0	0.75	0.25	0	0	0	0.7125	0	0	0	0	0	0	0	0.0375	0	0	0	0.185714286	1	NA	0.5	NA	0	0.75	NA	0	NA
30/05/2024	2024	May	Tina	5	1	0.04	0.04	0.05	0.37	0	0	0	0	0.5	0	0	35	7	28	0	0	0	0.742857143	0.257142857	0	0	0	0.142857143	0.6	0	0	0	0	0	0	0	0	0	0	0.285714286	0.25	NA	NA	NA	0	0.071428571	NA	NA	NA
30/05/2024	2024	May	Tina	5	2	0.205	0	0.045	0.375	0	0.03	0	0.055	0.29	0	0	48	19	28	1	0	0	0.4375	0.5	0.0625	0	0	0.229166667	0.1875	0	0	0	0	0.020833333	0	0	0	0	0	0.263157895	0.678571429	0	NA	NA	0.052631579	0	0	NA	NA
30/05/2024	2024	May	Tina	5	3	0.04	0.04	0.06	0.36	0	0	0	0	0.5	0	0	21	3	8	10	0	0	0.523809524	0.476190476	0	0	0	0.095238095	0.095238095	0	0	0	0	0	0.333333333	0	0	0	0	0.333333333	0.75	0.3	NA	NA	0	0.125	0	NA	NA
30/05/2024	2024	May	San Josecito	1	1	0	0	0	0.29	0	0	0	0.71	0	0	0	74	73	1	0	0	0	0.743243243	0.243243243	0.013513514	0	0	0.743243243	0	0	0	0	0	0	0	0	0	0	0	0.232876712	1	NA	NA	NA	0.02739726	1	NA	NA	NA
30/05/2024	2024	May	San Josecito	1	2	0.1	0.01	0	0	0	0	0	0.89	0	0	0	28	28	0	0	0	0	0.214285714	0.607142857	0.035714286	0	0.142857143	0.214285714	0	0	0	0	0	0	0	0	0	0	0	0.607142857	NA	NA	NA	NA	0.071428571	NA	NA	NA	NA
30/05/2024	2024	May	San Josecito	3	3	0.05	0.05	0	0.26	0	0.02	0	0.08	0.09	0	0.45	50	50	0	0	0	0	0.94	0	0	0	0.06	0.94	0	0	0	0	0	0	0	0	0	0	0	0	NA	NA	NA	NA	0	NA	NA	NA	NA
30/05/2024	2024	May	Tina	6	1	0.14	0	0.03	0.56	0	0.05	0	0	0.05	0	0.17	35	3	32	0	0	0	0.714285714	0.285714286	0	0	0	0.085714286	0.628571429	0	0	0	0	0	0	0	0	0	0	0	0.3125	NA	NA	NA	0	0	NA	NA	NA
30/05/2024	2024	May	Tina	6	2	0.57	0	0.01	0.29	0	0	0	0	0.02	0	0.11	41	11	25	0	0	0	0.829268293	0	0	0	0.170731707	0.243902439	0.585365854	0	0	0	0	0	0	0	0	0	0	0	0	NA	NA	NA	0	0	NA	NA	NA
30/05/2024	2024	May	Tina	6	3	0.16	0	0.01	0.14	0	0.02	0	0.02	0.65	0	0	49	4	10	0	35	0	0.714285714	0.265306122	0	0	0.020408163	0.040816327	0.163265306	0	0	0	0	0	0	0.510204082	0	0	0	0.25	0.2	NA	0.285714286	NA	0	0	NA	0	NA
30/05/2024	2024	May	Chorro	8	1	0.38	0	0	0.25	0	0.15	0	0	0.07	0	0.15	19	1	18	0	0	0	0.631578947	0.263157895	0.105263158	0	0	0.052631579	0.578947368	0	0	0	0	0	0	0	0	0	0	0	0.277777778	NA	NA	NA	0	0	NA	NA	NA
30/05/2024	2024	May	Chorro	8	2	0.18	0	0.01	0.13	0	0.23	0	0.1	0	0	0.35	33	0	33	0	0	0	0.757575758	0.121212121	0.060606061	0	0.060606061	0	0.757575758	0	0	0	0	0	0	0	0	0	0	NA	0.121212121	NA	NA	NA	NA	0	NA	NA	NA
30/05/2024	2024	May	Chorro	8	3	0.18	0	0	0.45	0	0.12	0	0.01	0.05	0.17	0.02	47	32	0	0	15	0	0.531914894	0.468085106	0	0	0	0.212765957	0	0	0	0	0	0	0	0.319148936	0	0	0	0.6875	NA	NA	0	NA	0	NA	NA	0	NA
13/06/2024	2024	June	Cueva	11	1	0.2	0	0	0.05	0	0.3	0	0	0.12	0	0.33	75	4	18	20	32	1	0.92	0.066666667	0.013333333	0	0	0.053333333	0.16	0.066666667	0.16	0.04	0	0	0	0	0.426666667	0.013333333	0	0	0.277777778	0	0	0	0	0	0	0	0
13/06/2024	2024	June	Cueva	12	2	0	0	0	0	0	0.87	0	0	0	0	0.13	20	11	0	9	0	0	0.55	0.4	0.05	0	0	0.15	0	0.4	0	0	0	0	0	0	0	0	0	0.727272727	NA	0	NA	NA	0.181818182	NA	0	NA	NA
13/06/2024	2024	June	Cueva	10	3	0.18	0	0	0.09	0.05	0.57	0	0	0	0	0.11	41	9	10	7	15	0	0.853658537	0.12195122	0	0.024390244	0	0.170731707	0.146341463	0	0.024390244	0	0	0	0.146341463	0.243902439	0.12195122	0	0	0.222222222	0.3	0	0	NA	0.222222222	0	0	0	NA
13/06/2024	2024	June	Cueva	7	1	0.14	0	0	0.465	0.07	0.03	0.035	0.05	0	0.08	0.13	52	38	0	1	0	13	0.846153846	0.057692308	0.096153846	0	0	0.576923077	0	0.019230769	0	0	0	0	0	0	0	0	0.25	0.078947368	NA	0	NA	0	0	NA	0	NA	0
13/06/2024	2024	June	Cueva	7	2	0.13	0	0	0.27	0.07	0.105	0.03	0.025	0.15	0.02	0.2	78	34	14	13	0	17	0.820512821	0.038461538	0.115384615	0.025641026	0	0.346153846	0.141025641	0	0.115384615	0	0	0	0	0	0	0	0.217948718	0.088235294	0	0	NA	0	0	0	0	NA	0
13/06/2024	2024	June	Cueva	7	3	0	0.005	0	0.465	0.135	0.15	0	0.03	0.14	0.035	0.04	55	21	18	1	9	6	0.727272727	0.272727273	0	0	0	0.309090909	0.127272727	0.018181818	0	0	0	0	0	0	0.163636364	0.018181818	0.090909091	0.190476191	0.611111111	0	0	0	0	0	0	0	0
13/06/2024	2024	June	Ancla	13	1	0.51	0	0.02	0.26	0	0.13	0	0	0	0	0.08	245	0	17	23	200	5	0.975510204	0.024489796	0	0	0	0	0.06122449	0	0.020408163	0	0.024489796	0.012244898	0.020408163	0.816326531	0	0	0.020408163	NA	0.117647059	0.173913044	0	0	NA	0	0	0	0
13/06/2024	2024	June	Ancla	14	2	0.15	0	0	0.44	0	0.08	0	0	0.18	0	0.15	71	3	0	15	53	0	0.929577465	0.070422535	0	0	0	0.014084507	0	0	0.183098592	0	0	0	0.028169014	0.070422535	0.633802817	0	0	0.666666667	NA	0	0.056603774	NA	0	NA	0	0	NA
13/06/2024	2024	June	Ancla	14	3	0.17	0	0	0.54	0.09	0.02	0.01	0.1	0	0	0.07	85	3	19	56	7	0	0.952941177	0.035294118	0.011764706	0	0	0.023529412	0.211764706	0.611764706	0.023529412	0	0	0	0	0	0.082352941	0	0	0.333333333	0	0.035714286	0	NA	0	0	0	0	NA
13/06/2024	2024	June	Ancla	8	1	0.255	0	0	0.345	0.01	0.02	0.03	0.135	0.01	0.165	0.03	113	56	12	0	0	45	0.92920354	0.07079646	0	0	0	0.442477876	0.088495575	0	0	0	0	0	0	0	0	0	0.398230089	0.107142857	0.166666667	NA	NA	0	0	0	NA	NA	0
13/06/2024	2024	June	Ancla	8	2	0.19	0	0	0.57	0.04	0.12	0	0.08	0	0	0	69	9	0	8	52	0	0.927536232	0.057971014	0.014492754	0	0	0.101449275	0	0.028985507	0.043478261	0	0	0	0	0.753623188	0	0	0	0.111111111	NA	0.375	0	NA	0	NA	0	0	NA
13/06/2024	2024	June	Ancla	8	3	0	0	0	0	0	0	0	0	1	0	0	0	0	0	0	0	0	NA	NA	NA	NA	NA	NA	NA	NA	NA	NA	NA	NA	NA	NA	NA	NA	NA	NA	NA	NA	NA	NA	NA	NA	NA	NA	NA
13/06/2024	2024	June	Barco Profundo	15	1	0.02	0	0.53	0.32	0	0.1	0.03	0	0	0	0	16	0	5	11	0	0	0.875	0.0625	0	0.0625	0	0	0.25	0	0.25	0	0	0.375	0	0	0	0	0	NA	0.2	0	NA	NA	NA	0	0	NA	NA
13/06/2024	2024	June	Barco Profundo	15	2	0.02	0	0.33	0.47	0	0.02	0.01	0	0.02	0	0.13	25	0	9	0	16	0	0.88	0.04	0	0.08	0	0	0.24	0	0	0	0	0	0	0.64	0	0	0	NA	0.111111111	NA	0	NA	NA	0	NA	0	NA
13/06/2024	2024	June	Barco Profundo	15	3	0	0	0	0	0	0	0	0	0.9	0	0.1	0	0	0	0	0	0	NA	NA	NA	NA	NA	NA	NA	NA	NA	NA	NA	NA	NA	NA	NA	NA	NA	NA	NA	NA	NA	NA	NA	NA	NA	NA	NA
20/06/2024	2024	June	Jardin Seco	3	1	0.46	0.09	0	0.1	0	0.12	0	0.02	0.17	0.04	0	85	59	26	0	0	0	0.729411765	0.258823529	0	0.011764706	0	0.541176471	0.188235294	0	0	0	0	0	0	0	0	0	0	0.220338983	0.346153846	NA	NA	NA	0.050847458	0.038461538	NA	NA	NA
20/06/2024	2024	June	Jardin Seco	3	2	0.16	0.24	0	0.09	0	0.05	0	0	0.41	0.05	0	37	9	28	0	0	0	0.405405405	0.594594595	0	0	0	0.054054054	0.351351351	0	0	0	0	0	0	0	0	0	0	0.777777778	0.535714286	NA	NA	NA	0	0	NA	NA	NA
20/06/2024	2024	June	Jardin Seco	3	3	0.1	0	0	0.1	0	0.03	0	0.15	0.52	0.1	0	55	24	31	0	0	0	0.127272727	0.818181818	0.054545455	0	0	0.090909091	0.036363636	0	0	0	0	0	0	0	0	0	0	0.708333333	0.903225807	NA	NA	NA	0.291666667	0.193548387	NA	NA	NA
20/06/2024	2024	June	Jardin Seco	3	4	0.35	0.1	0	0.05	0	0.05	0	0	0.35	0.1	0	116	56	60	0	0	0	0.370689655	0.594827586	0.025862069	0.00862069	0	0.275862069	0.094827586	0	0	0	0	0	0	0	0	0	0	0.410714286	0.766666667	NA	NA	NA	0.035714286	0.25	NA	NA	NA
20/06/2024	2024	June	Jardin Seco	3	5	0.22	0.15	0	0.38	0	0.09	0	0.07	0.09	0	0	83	57	26	0	0	0	0.43373494	0.542168675	0.012048193	0	0.012048193	0.361445783	0.072289157	0	0	0	0	0	0	0	0	0	0	0.438596491	0.769230769	NA	NA	NA	0.01754386	0	NA	NA	NA
20/06/2024	2024	June	Jardin Seco	3	6	0.2	0.17	0	0.34	0	0.03	0	0.1	0.12	0.04	0	98	87	11	0	0	0	0.336734694	0.602040816	0.051020408	0	0.010204082	0.295918367	0.040816327	0	0	0	0	0	0	0	0	0	0	0.597701149	0.636363636	NA	NA	NA	0.137931035	0.181818182	NA	NA	NA
17/07/2024	2024	July	Jardin 2	4	1	0.3	0	0	0.51	0	0.01	0	0.14	0.04	0	0	58	53	5	0	0	0	0.982758621	0.017241379	0	0	0	0.896551724	0.086206897	0	0	0	0	0	0	0	0	0	0	0.018867925	0	NA	NA	NA	0	0	NA	NA	NA
17/07/2024	2024	July	Jardin 2	3	2	0.48	0	0.02	0.4	0	0.02	0	0.08	0	0	0	55	55	0	0	0	0	1	0	0	0	0	1	0	0	0	0	0	0	0	0	0	0	0	0	NA	NA	NA	NA	0	NA	NA	NA	NA
17/07/2024	2024	July	Jardin 2	2	3	0.78	0	0	0.14	0	0.03	0	0.04	0.01	0	0	170	170	0	0	0	0	1	0	0	0	0	1	0	0	0	0	0	0	0	0	0	0	0	0	NA	NA	NA	NA	0	NA	NA	NA	NA
17/07/2024	2024	July	Jardin 2	4	4	0.13	0	0	0.52	0.02	0	0.04	0.21	0.03	0	0.05	48	41	7	0	0	0	0.854166667	0.145833333	0	0	0	0.791666667	0.0625	0	0	0	0	0	0	0	0	0	0	0.073170732	0.571428571	NA	NA	NA	0	0	NA	NA	NA
17/07/2024	2024	July	Jardin 2	5	5	0.07	0	0	0.75	0	0	0	0.02	0.16	0	0	53	15	13	0	25	0	0.867924528	0.113207547	0.018867925	0	0	0.245283019	0.150943396	0	0	0	0	0	0	0.471698113	0	0	0	0.133333333	0.307692308	NA	0	NA	0	0	NA	0	NA
17/07/2024	2024	July	Jardin 2	4	6	0.55	0	0	0.11	0	0	0	0.16	0.18	0	0	91	75	16	0	0	0	0.945054945	0.043956044	0.010989011	0	0	0.824175824	0.120879121	0	0	0	0	0	0	0	0	0	0	0	0.25	NA	NA	NA	0	0	NA	NA	NA
17/07/2024	2024	July	Esquina	4	1	0.294642857	0	0	0.642857143	0	0	0	0	0.044642857	0	0.017857143	33	32	1	0	0	0	1	0	0	0	0	0.96969697	0.03030303	0	0	0	0	0	0	0	0	0	0	0	0	NA	NA	NA	0	0	NA	NA	NA
17/07/2024	2024	July	Esquina	5	2	0.45	0	0.01	0.38	0	0.02	0	0	0.05	0.02	0.07	34	27	7	0	0	0	0.852941177	0	0.058823529	0.088235294	0	0.735294118	0.117647059	0	0	0	0	0	0	0	0	0	0	0	0	NA	NA	NA	0	0	NA	NA	NA
17/07/2024	2024	July	Esquina	5	3	0.11	0	0.1	0.67	0	0.02	0	0.06	0	0	0.04	24	14	10	0	0	0	0.75	0.25	0	0	0	0.541666667	0.208333333	0	0	0	0	0	0	0	0	0	0	0.071428571	0.5	NA	NA	NA	0	0	NA	NA	NA
17/07/2024	2024	July	Esquina	6	4	0.34	0.2	0.06	0.23	0	0.06	0	0	0.05	0	0.06	69	30	39	0	0	0	0.913043478	0.072463768	0.014492754	0	0	0.434782609	0.47826087	0	0	0	0	0	0	0	0	0	0	0	0.128205128	NA	NA	NA	0	0	NA	NA	NA
17/07/2024	2024	July	Esquina	4	5	0.09	0	0.23	0.1	0	0	0	0	0.48	0	0.1	23	3	5	0	15	0	0.826086957	0.173913044	0	0	0	0.130434783	0.043478261	0	0	0	0	0	0	0.652173913	0	0	0	0	0.8	NA	0	NA	0	0	NA	0	NA
17/07/2024	2024	July	Esquina	4	6	0	0.15	0.15	0.38	0.05	0.07	0	0	0	0.1	0.1	22	3	19	0	0	0	0.909090909	0.090909091	0	0	0	0.136363636	0.772727273	0	0	0	0	0	0	0	0	0	0	0	0.105263158	NA	NA	NA	0	0	NA	NA	NA
18/07/2024	2024	July	Gallos	5	1	0	0.06	0	0.63	0.01	0.15	0	0	0.09	0	0.06	52	2	16	0	34	0	0.884615385	0.096153846	0	0.019230769	0	0.038461538	0.192307692	0	0	0	0	0	0	0.653846154	0	0	0	0	0.3125	NA	0	NA	0	0	NA	0	NA
18/07/2024	2024	July	Gallos	5	2	0.35	0	0	0.47	0.02	0.04	0	0.09	0.03	0	0	72	47	25	0	0	0	0.833333333	0.097222222	0.055555556	0	0.013888889	0.583333333	0.25	0	0	0	0	0	0	0	0	0	0	0.042553191	0.2	NA	NA	NA	0	0	NA	NA	NA
18/07/2024	2024	July	Gallos	3	3	0.65	0	0	0.26	0	0.09	0	0	0	0	0	60	60	0	0	0	0	1	0	0	0	0	1	0	0	0	0	0	0	0	0	0	0	0	0	NA	NA	NA	NA	0	NA	NA	NA	NA
18/07/2024	2024	July	Gallos	5	4	0.22	0	0	0.58	0	0.03	0	0	0.17	0	0	38	0	29	9	0	0	0.868421053	0.131578947	0	0	0	0	0.763157895	0.105263158	0	0	0	0	0	0	0	0	0	NA	0	0.555555556	NA	NA	NA	0	0	NA	NA
18/07/2024	2024	July	Gallos	4	5	0.47	0	0	0.39	0	0.09	0	0.02	0.03	0	0	30	13	17	0	0	0	0.766666667	0.233333333	0	0	0	0.433333333	0.333333333	0	0	0	0	0	0	0	0	0	0	0	0.411764706	NA	NA	NA	0	0	NA	NA	NA
18/07/2024	2024	July	Gallos	3	6	0.7	0.05	0	0	0	0	0	0	0.25	0	0	58	58	0	0	0	0	1	0	0	0	0	1	0	0	0	0	0	0	0	0	0	0	0	0	NA	NA	NA	NA	0	NA	NA	NA	NA
18/07/2024	2024	July	Este Intermedio	5	1	0.22	0	0.08	0.28	0	0.09	0	0	0.23	0.1	0	29	0	29	0	0	0	0.551724138	0.344827586	0.103448276	0	0	0	0.551724138	0	0	0	0	0	0	0	0	0	0	NA	0.344827586	NA	NA	NA	NA	0	NA	NA	NA
18/07/2024	2024	July	Este Intermedio	4	2	0.02	0	0.1	0.72	0	0	0	0.1	0.06	0	0	123	1	102	0	20	0	0.910569106	0.089430894	0	0	0	0.008130081	0.739837398	0	0	0	0	0	0	0.162601626	0	0	0	0	0.107843137	NA	0	NA	0	0	NA	0	NA
18/07/2024	2024	July	Este Intermedio	4	3	0.18	0	0.02	0.23	0	0.07	0	0.3	0.05	0.15	0	11	6	5	0	0	0	0.545454546	0.363636364	0.090909091	0	0	0.545454546	0	0	0	0	0	0	0	0	0	0	0	0	0.8	NA	NA	NA	0	0	NA	NA	NA
18/07/2024	2024	July	Este Intermedio	6	4	0.19	0	0	0.32	0.02	0.17	0	0.21	0.08	0	0.01	57	2	50	0	5	0	0.912280702	0.087719298	0	0	0	0.035087719	0.789473684	0	0	0	0	0	0	0.087719298	0	0	0	0	0.1	NA	0	NA	0	0	NA	0	NA
18/07/2024	2024	July	Este Intermedio	6	5	0.15	0	0.08	0.49	0	0.05	0	0.1	0.11	0	0.02	27	6	21	0	0	0	0.851851852	0.111111111	0.037037037	0	0	0.222222222	0.62962963	0	0	0	0	0	0	0	0	0	0	0	0.142857143	NA	NA	NA	0	0	NA	NA	NA
18/07/2024	2024	July	Este Intermedio	7	6	0.46	0	0	0.1	0.04	0.07	0	0.3	0.03	0	0	45	9	36	0	0	0	0.622222222	0.177777778	0.2	0	0	0.177777778	0.444444444	0	0	0	0	0	0	0	0	0	0	0	0.222222222	NA	NA	NA	0	0	NA	NA	NA
20/08/2024	2024	August	Chorro	7	1	0	0.01	0	0.7	0	0.15	0	0	0.06	0	0.08	4	0	4	0	0	0	0.75	0.25	0	0	0	0	0.75	0	0	0	0	0	0	0	0	0	0	NA	0.25	NA	NA	NA	NA	0	NA	NA	NA
20/08/2024	2024	August	Chorro	7	2	0.22	0.02	0	0.575	0	0	0	0	0.015	0	0.17	19	4	15	0	0	0	0.842105263	0.105263158	0.052631579	0	0	0.210526316	0.631578947	0	0	0	0	0	0	0	0	0	0	0	0.133333333	NA	NA	NA	0	0	NA	NA	NA
20/08/2024	2024	August	Chorro	7	3	0.08	0.025	0	0.795	0	0.085	0	0	0	0.015	0	32	7	25	0	0	0	0.75	0.25	0	0	0	0.1875	0.5625	0	0	0	0	0	0	0	0	0	0	0.142857143	0.28	NA	NA	NA	0.142857143	0.04	NA	NA	NA
20/08/2024	2024	August	Chorro	7	4	0.17	0	0	0.17	0	0.24	0	0	0.2	0	0.22	103	1	42	0	60	0	0.815533981	0.174757282	0	0.009708738	0	0.009708738	0.32038835	0	0	0	0	0	0	0.485436893	0	0	0	0	0.190476191	NA	0.166666667	NA	0	0	NA	0	NA
20/08/2024	2024	August	Chorro	8	5	0.31	0	0	0.31	0	0.18	0	0	0.01	0	0.19	33	2	31	0	0	0	0.575757576	0.303030303	0	0.121212121	0	0.060606061	0.515151515	0	0	0	0	0	0	0	0	0	0	0	0.322580645	NA	NA	NA	0	0	NA	NA	NA
20/08/2024	2024	August	Chorro	7	6	0.135	0.05	0	0.405	0	0.33	0.03	0	0.02	0	0.03	71	0	22	14	35	0	0.816901409	0.169014085	0	0.014084507	0	0	0.126760563	0	0.197183099	0	0	0	0	0.492957747	0	0	0	NA	0.545454546	0	0	NA	NA	0.090909091	0	0	NA
20/08/2024	2024	August	Cueva	14	1	0.18	0	0	0.625	0	0.095	0	0	0	0	0.1	41	0	2	29	10	0	0.878048781	0.12195122	0	0	0	0	0	0.073170732	0.43902439	0.073170732	0	0.048780488	0	0.243902439	0	0	0	NA	1	0.103448276	0	NA	NA	0	0	0	NA
20/08/2024	2024	August	Cueva	14	2	0.13	0	0	0.77	0	0.1	0	0	0	0	0	36	0	0	36	0	0	0.972222222	0.027777778	0	0	0	0	0	0	0.611111111	0.083333333	0.138888889	0.138888889	0	0	0	0	0	NA	NA	0.027777778	NA	NA	NA	NA	0	NA	NA
20/08/2024	2024	August	Cueva	14	3	0.02	0	0	0.625	0	0.1	0.015	0	0.24	0	0	31	0	0	21	10	0	1	0	0	0	0	0	0	0.161290323	0.419354839	0	0	0.032258065	0.064516129	0.322580645	0	0	0	NA	NA	0	0	NA	NA	NA	0	0	NA
20/08/2024	2024	August	Cueva	17	4	NA	NA	NA	NA	NA	NA	NA	NA	NA	NA	NA	36	0	1	32	3	0	1	0	0	0	0	0	0.027777778	0	0.888888889	0	0	0	0	0.083333333	0	0	0	NA	0	0	0	NA	NA	0	0	0	NA
20/08/2024	2024	August	Cueva	17	5	NA	NA	NA	NA	NA	NA	NA	NA	NA	NA	NA	12	0	2	8	0	2	0.833333333	0.083333333	0	0.083333333	0	0	0.083333333	0.083333333	0.5	0	0	0	0	0	0	0	0.166666667	NA	0	0.125	NA	0	NA	0	0	NA	0
20/08/2024	2024	August	Cueva	17	6	NA	NA	NA	NA	NA	NA	NA	NA	NA	NA	NA	0	0	0	0	0	0	NA	NA	NA	NA	NA	NA	NA	NA	NA	NA	NA	NA	NA	NA	NA	NA	NA	NA	NA	NA	NA	NA	NA	NA	NA	NA	NA
21/08/2024	2024	August	San Josecito	2	1	0.025	0	0	0.155	0	0	0	0	0.7	0.07	0.05	20	17	3	0	0	0	0.85	0.15	0	0	0	0.8	0.05	0	0	0	0	0	0	0	0	0	0	0.058823529	0.666666667	NA	NA	NA	0	0	NA	NA	NA
21/08/2024	2024	August	San Josecito	2	2	0	0	0	0.1	0	0	0	0	0.2	0	0.7	7	1	0	6	0	0	1	0	0	0	0	0.142857143	0	0.857142857	0	0	0	0	0	0	0	0	0	0	NA	0	NA	NA	0	NA	0	NA	NA
21/08/2024	2024	August	San Josecito	2	3	0	0	0	0.78	0	0.1	0	0.02	0	0	0.1	11	10	1	0	0	0	0.363636364	0.181818182	0	0	0.454545455	0.272727273	0.090909091	0	0	0	0	0	0	0	0	0	0	0.2	0	NA	NA	NA	0	0	NA	NA	NA
21/08/2024	2024	August	San Josecito	2	4	0.09	0	0	0.73	0	0	0	0	0.16	0	0.02	48	47	0	1	0	0	0.708333333	0.291666667	0	0	0	0.708333333	0	0	0	0	0	0	0	0	0	0	0	0.276595745	NA	1	NA	NA	0	NA	0	NA	NA
21/08/2024	2024	August	San Josecito	2	5	0.035	0	0	0.205	0	0	0	0	0.12	0	0.64	22	20	0	2	0	0	0.636363636	0.363636364	0	0	0	0.590909091	0	0.045454545	0	0	0	0	0	0	0	0	0	0.35	NA	0.5	NA	NA	0.05	NA	0	NA	NA
21/08/2024	2024	August	San Josecito	2	6	0	0	0	0.64	0	0	0	0	0.16	0	0.2	4	4	0	0	0	0	0.75	0.25	0	0	0	0.75	0	0	0	0	0	0	0	0	0	0	0	0.25	NA	NA	NA	NA	0	NA	NA	NA	NA
21/08/2024	2024	August	Tina	5	1	0.28	0	0	0.21	0	0	0.01	0	0.15	0	0.35	34	9	25	0	0	0	0.794117647	0.205882353	0	0	0	0.205882353	0.588235294	0	0	0	0	0	0	0	0	0	0	0.222222222	0.2	NA	NA	NA	0	0	NA	NA	NA
21/08/2024	2024	August	Tina	6	2	0	0	0	0.15	0	0	0	0	0.75	0.1	0	10	2	8	0	0	0	0.7	0.1	0.2	0	0	0.1	0.6	0	0	0	0	0	0	0	0	0	0	0	0.125	NA	NA	NA	0	0	NA	NA	NA
21/08/2024	2024	August	Tina	5	3	0.05	0	0	0.3	0	0	0	0	0.4	0	0.25	6	3	3	0	0	0	0.833333333	0.166666667	0	0	0	0.5	0.333333333	0	0	0	0	0	0	0	0	0	0	0	0.333333333	NA	NA	NA	0	0	NA	NA	NA
21/08/2024	2024	August	Tina	5	4	0.35	0	0	0.46	0	0.04	0	0	0.05	0	0.1	90	17	72	0	1	0	0.522222222	0.477777778	0	0	0	0.144444444	0.377777778	0	0	0	0	0	0	0	0	0	0	0.235294118	0.527777778	NA	1	NA	0	0.069444444	NA	1	NA
21/08/2024	2024	August	Tina	5	5	0.13	0	0	0.66	0	0.12	0	0	0.08	0	0.01	58	3	55	0	0	0	0.724137931	0.275862069	0	0	0	0.034482759	0.689655172	0	0	0	0	0	0	0	0	0	0	0.333333333	0.272727273	NA	NA	NA	0.333333333	0.018181818	NA	NA	NA
21/08/2024	2024	August	Tina	5	6	0.09	0	0	0.715	0	0.15	0	0.005	0.04	0	0	46	14	32	0	0	0	0.195652174	0.782608696	0	0	0.02173913	0.043478261	0.152173913	0	0	0	0	0	0	0	0	0	0	0.857142857	0.75	NA	NA	NA	0.071428571	0.125	NA	NA	NA
21/08/2024	2024	August	Gallos	3	1	0.04	0.08	0	0.56	0	0.06	0	0	0.23	0	0.03	44	16	25	3	0	0	0.636363636	0.272727273	0.045454545	0.045454545	0	0	0.568181818	0.068181818	0	0	0	0	0	0	0	0	0	0.75	0	0	NA	NA	0.25	0	0	NA	NA
21/08/2024	2024	August	Gallos	4	2	0.06	0.055	0	0.605	0	0.02	0	0	0.19	0	0.07	37	0	37	0	0	0	0	1	0	0	0	0	0	0	0	0	0	0	0	0	0	0	0	NA	1	NA	NA	NA	NA	0.054054054	NA	NA	NA
21/08/2024	2024	August	Gallos	4	3	0	0.03	0	0.61	0	0.11	0	0	0.2	0	0.05	5	2	2	0	0	1	0.6	0.4	0	0	0	0	0.4	0	0	0	0	0	0	0	0	0	0.2	1	0	NA	NA	0	0.5	0	NA	NA	0
21/08/2024	2024	August	Gallos	3	4	0.18	0	0	0.49	0	0.15	0	0	0.18	0	0	63	0	33	0	30	0	0.904761905	0.079365079	0	0.015873016	0	0	0.428571429	0	0	0	0	0	0	0.476190476	0	0	0	NA	0.151515152	NA	0	NA	NA	0	NA	0	NA
21/08/2024	2024	August	Gallos	4	5	0.18	0	0	0.3	0	0.25	0	0	0.16	0.02	0.09	41	0	41	0	0	0	0.414634146	0.536585366	0	0.024390244	0.024390244	0	0.414634146	0	0	0	0	0	0	0	0	0	0	NA	0.536585366	NA	NA	NA	NA	0.048780488	NA	NA	NA
21/08/2024	2024	August	Gallos	3	6	0.06	0	0	0.5	0	0.18	0	0	0.2	0	0.06	16	7	9	0	0	0	0.375	0.625	0	0	0	0.25	0.125	0	0	0	0	0	0	0	0	0	0	0.428571429	0.777777778	NA	NA	NA	0	0	NA	NA	NA
29/08/2024	2024	August	Arco	7.5	1	NA	NA	NA	NA	NA	NA	NA	NA	NA	NA	NA	161	17	0	1	3	140	0.99378882	0	0.00621118	0	0	0.099378882	0	0	0.00621118	0	0	0	0	0.01863354	0	0	0.869565217	0	NA	0	0	0	0	NA	0	0	0
29/08/2024	2024	August	Arco	7.5	2	NA	NA	NA	NA	NA	NA	NA	NA	NA	NA	NA	114	18	0	36	0	60	0.956140351	0	0.026315789	0.01754386	0	0.114035088	0	0.184210526	0	0	0.131578947	0	0	0	0	0	0.52631579	0	NA	0	NA	0	0	NA	0	NA	0
29/08/2024	2024	August	Arco	7.5	3	0.257847534	0.044843049	0	0.251121076	0	0.226457399	0.067264574	0	0	0.152466368	0	218	25	1	0	0	192	0.967889908	0	0.032110092	0	0	0.096330275	0.004587156	0	0	0	0	0	0	0	0	0	0.866972477	0	0	NA	NA	0	0	0	NA	NA	0
29/08/2024	2024	August	Arco	13	4	0.18	0.01	0	0.23	0	0.29	0	0	0.29	0	0	97	4	12	5	76	0	0.81443299	0.175257732	0	0.010309278	0	0.030927835	0.103092784	0	0.051546392	0	0	0	0	0.216494845	0.412371134	0	0	0.25	0.083333333	0	0.197368421	NA	0	0	0	0	NA
29/08/2024	2024	August	Arco	13	5	0.32	0	0	0.09	0	0.54	0	0	0.04	0.01	0	119	2	27	3	85	2	0.924369748	0.075630252	0	0	0	0.016806723	0.193277311	0.008403361	0	0	0.016806723	0	0	0.25210084	0.420168067	0.016806723	0	0	0.148148148	0	0.058823529	0	0	0	0	0	0
29/08/2024	2024	August	Arco	12	6	0.185	0	0	0.355	0	0.35	0.05	0	0.06	0	0	156	2	25	0	129	0	0.987179487	0.012820513	0	0	0	0.012820513	0.147435897	0	0	0	0	0	0	0.224358974	0.602564103	0	0	0	0.08	NA	0	NA	0	0	NA	0	NA
29/08/2024	2024	August	Ancla	11	2	0.23	0	0	0.49	0	0.26	0.02	0	0	0	0	79	8	0	18	0	53	0.911392405	0.088607595	0	0	0	0.050632911	0	0	0.126582279	0.063291139	0	0	0	0	0	0	0.670886076	0.5	NA	0.166666667	NA	0	0.125	NA	0	NA	0
29/08/2024	2024	August	Ancla	8	1	0.05	0	0	0.12	0	0.68	0.15	0	0	0	0	89	27	1	5	0	56	0.887640449	0.101123596	0	0.011235955	0	0.224719101	0	0	0.033707865	0	0	0	0	0	0	0	0.629213483	0.259259259	0	0.4	NA	0	0.074074074	0	0	NA	0
29/08/2024	2024	August	Ancla	8	3	0.06	0	0	0.45	0	0.42	0.05	0	0	0	0.02	111	9	0	12	70	20	0.828828829	0.171171171	0	0	0	0.027027027	0	0.045045045	0.009009009	0	0	0.027027027	0	0.135135135	0.405405405	0	0.18018018	0.666666667	NA	0.25	0.142857143	0	0.222222222	NA	0	0	0
29/08/2024	2024	August	Ancla	13	4	0.15	0	0	0.165	0	0.68	0.005	0	0	0	0	217	0	5	9	200	3	0.986175115	0.013824885	0	0	0	0	0.00921659	0	0.00921659	0	0.01843318	0	0.013824885	0.599078341	0.322580645	0	0.013824885	NA	0.6	0	0	0	NA	0	0	0	0
29/08/2024	2024	August	Ancla	15	5	0.14	0	0	0.58	0	0.07	0.06	0	0.15	0	0	20	2	5	13	0	0	0.95	0.05	0	0	0	0.05	0.25	0.15	0.5	0	0	0	0	0	0	0	0	0.5	0	0	NA	NA	0	0	0	NA	NA
29/08/2024	2024	August	Ancla	13	6	0.195	0	0	0.58	0	0.2	0.025	0	0	0	0	75	6	15	19	35	0	0.72	0.28	0	0	0	0.026666667	0.106666667	0.026666667	0.133333333	0	0.093333333	0	0	0.2	0.133333333	0	0	0.666666667	0.466666667	0	0.285714286	NA	0	0	0	0	NA
29/08/2024	2024	August	Barco Somero	10	1	0.38	0	0	0.39	0	0.09	0.05	0	0.09	0	0	13	1	12	0	0	0	0.692307692	0.307692308	0	0	0	0.076923077	0.615384615	0	0	0	0	0	0	0	0	0	0	0	0.333333333	NA	NA	NA	0	0	NA	NA	NA
29/08/2024	2024	August	Barco Somero	12	2	0.38	0	0	0.5	0	0.1	0	0.02	0	0	0	42	6	0	0	36	0	0.952380952	0.047619048	0	0	0	0.095238095	0	0	0	0	0	0	0	0.857142857	0	0	0	0.333333333	NA	NA	0	NA	0	NA	NA	0	NA
29/08/2024	2024	August	Barco Somero	10	3	0.075	0.01	0	0.325	0	0.52	0.03	0	0.04	0	0	70	4	5	12	13	36	0.942857143	0.057142857	0	0	0	0.028571429	0.042857143	0.028571429	0.014285714	0.014285714	0	0.114285714	0	0.042857143	0.142857143	0	0.514285714	0.5	0.4	0	0	0	0	0	0	0	0
29/08/2024	2024	August	Barco Somero	12	4	0.105	0	0	0.495	0.02	0.03	0.21	0	0.14	0	0	39	0	22	7	0	10	0.923076923	0.076923077	0	0	0	0	0.487179487	0.076923077	0	0	0	0.102564103	0	0	0	0	0.256410256	NA	0.136363636	0	NA	0	NA	0	0	NA	0
29/08/2024	2024	August	Barco Somero	12	5	0	0	0	0.2	0	0	0.42	0	0.38	0	0	63	5	18	6	34	0	0.761904762	0.238095238	0	0	0	0.031746032	0.253968254	0.047619048	0.031746032	0	0	0.015873016	0	0.380952381	0	0	0	0.6	0.111111111	0	0.294117647	NA	0	0	0	0	NA
29/08/2024	2024	August	Barco Somero	12	6	0.01	0	0	0.52	0	0.01	0.39	0	0.07	0	0	0	0	0	0	0	0	NA	NA	NA	NA	NA	NA	NA	NA	NA	NA	NA	NA	NA	NA	NA	NA	NA	NA	NA	NA	NA	NA	NA	NA	NA	NA	NA
30/08/2024	2024	August	Barco Profundo	15	1	0.028	0	0.03	0.542	0	0.085	0.065	0.03	0.13	0	0.09	59	1	22	0	0	36	0.728813559	0.220338983	0	0.050847458	0	0	0.169491525	0	0	0	0	0	0	0	0	0	0.559322034	1	0.409090909	NA	NA	0.083333333	1	0.181818182	NA	NA	0
30/08/2024	2024	August	Barco Profundo	15	2	0.016	0	0	0.759	0	0	0.045	0	0.03	0	0.15	133	0	14	23	96	0	0.789473684	0.210526316	0	0	0	0	0.022556391	0.135338346	0	0.007518797	0.030075188	0	0	0.593984962	0	0	0	NA	0.785714286	0	0.177083333	NA	NA	0.071428571	0	0.020833333	NA
30/08/2024	2024	August	Barco Profundo	15	3	0.019	0	0	0.359	0	0.55	0.072	0	0	0	0	109	2	42	0	0	65	0.623853211	0.357798165	0	0.018348624	0	0.009174312	0.110091743	0	0	0	0	0	0	0	0	0	0.504587156	0.5	0.666666667	NA	NA	0.153846154	0	0.166666667	NA	NA	0
30/08/2024	2024	August	Barco Profundo	15	4	0.13	0	0	0.46	0	0.31	0	0	0	0	0.1	21	0	1	19	0	1	1	0	0	0	0	0	0.047619048	0	0.142857143	0	0	0.761904762	0	0	0	0	0.047619048	NA	0	0	NA	0	NA	0	0	NA	0
30/08/2024	2024	August	Barco Profundo	13	5	0.2	0	0	0.555	0	0.06	0.015	0	0.02	0	0.145	13	0	0	0	2	11	0.923076923	0.076923077	0	0	0	0	0	0	0	0	0	0	0	0.076923077	0	0	0.846153846	NA	NA	NA	0.5	0	NA	NA	NA	0.5	0
30/08/2024	2024	August	Barco Profundo	14	6	0.02	0	0	0.73	0	0.12	0	0	0	0	0.13	26	0	24	2	0	0	0.653846154	0.269230769	0	0.076923077	0	0	0.576923077	0.038461538	0	0.038461538	0	0	0	0	0	0	0	NA	0.291666667	0	NA	NA	NA	0.125	0	NA	NA
12/09/2024	2024	September	Esferas	6.5	1	0.11	0	0	0.89	0	0	0	0	0	0	0	95	16	19	13	46	1	0.842105263	0.157894737	0	0	0	0.073684211	0.136842105	0.136842105	0	0	0	0	0	0.484210526	0	0.010526316	0	0.5625	0.315789474	0	0	0	0.5	0.052631579	0	0	0
12/09/2024	2024	September	Esferas	5	2	0.115	0	0	0.745	0	0	0.04	0	0.1	0	0	53	37	7	9	0	0	0.849056604	0.113207547	0.018867925	0.018867925	0	0.566037736	0.113207547	0.018867925	0	0	0	0.150943396	0	0	0	0	0	0.162162162	0	0	NA	NA	0.027027027	0	0	NA	NA
12/09/2024	2024	September	Esferas	8	3	0.225	0	0	0.755	0	0.02	0	0	0	0	0	55	23	15	17	0	0	0.654545455	0.345454546	0	0	0	0.272727273	0.127272727	0.090909091	0.090909091	0	0	0.072727273	0	0	0	0	0	0.347826087	0.533333333	0.176470588	NA	NA	0	0	0	NA	NA
12/09/2024	2024	September	Esferas	6	4	0.08	0	0	0.64	0	0	0	0	0.28	0	0	17	15	1	1	0	0	0.764705882	0.235294118	0	0	0	0.647058824	0.058823529	0.058823529	0	0	0	0	0	0	0	0	0	0.266666667	0	0	NA	NA	0.066666667	0	0	NA	NA
12/09/2024	2024	September	Esferas	8	5	0.075	0	0	0.895	0	0	0	0	0.03	0	0	19	17	1	1	0	0	0.842105263	0.157894737	0	0	0	0.789473684	0	0	0.052631579	0	0	0	0	0	0	0	0	0.117647059	1	0	NA	NA	0	0	0	NA	NA
12/09/2024	2024	September	Esferas	8	6	0.325	0	0	0.535	0	0	0	0	0.09	0	0.05	68	13	24	31	0	0	0.897058824	0.102941177	0	0	0	0.147058824	0.294117647	0.323529412	0.014705882	0	0	0.117647059	0	0	0	0	0	0.230769231	0.166666667	0	NA	NA	0.153846154	0	0	NA	NA
17/09/2024	2024	September	Este Intermedio	5	1	0.105	0.015	0	0.36	0	0.36	0	0	0.11	0	0.05	24	0	24	0	0	0	0.833333333	0.166666667	0	0	0	0	0.833333333	0	0	0	0	0	0	0	0	0	0	NA	0.166666667	NA	NA	NA	NA	0	NA	NA	NA
17/09/2024	2024	September	Este Intermedio	5	2	0.28	0.07	0	0.155	0	0.215	0	0.03	0.21	0	0.04	45	3	22	0	20	0	1	0	0	0	0	0.066666667	0.488888889	0	0	0	0	0	0	0	0.444444444	0	0	0	0	NA	0	NA	0	0	NA	0	NA
17/09/2024	2024	September	Este Intermedio	6	3	0.18	0.03	0	0.25	0.02	0.29	0.02	0.04	0.17	0	0	30	0	30	0	0	0	0.833333333	0.166666667	0	0	0	0	0.833333333	0	0	0	0	0	0	0	0	0	0	NA	0.166666667	NA	NA	NA	NA	0	NA	NA	NA
17/09/2024	2024	September	Jardin 2	2	1	0.13	0	0	0.67	0	0	0	0	0	0	0.2	29	22	7	0	0	0	0.965517241	0.034482759	0	0	0	0.724137931	0.24137931	0	0	0	0	0	0	0	0	0	0	0.045454545	0	NA	NA	NA	0	0	NA	NA	NA
17/09/2024	2024	September	Jardin 2	2	2	0.9	0	0	0.1	0	0	0	0	0	0	0	100	100	0	0	0	0	1	0	0	0	0	1	0	0	0	0	0	0	0	0	0	0	0	0	NA	NA	NA	NA	0	NA	NA	NA	NA
17/09/2024	2024	September	Jardin 2	2	3	0.045	0	0	0.75	0	0.045	0	0	0.03	0	0.13	36	32	4	0	0	0	0.944444444	0.055555556	0	0	0	0.833333333	0.111111111	0	0	0	0	0	0	0	0	0	0	0.0625	0	NA	NA	NA	0	0	NA	NA	NA
17/09/2024	2024	September	Esquina	4	1	0.03	0.1	0	0.42	0	0	0	0	0.2	0	0.25	39	19	20	0	0	0	0.948717949	0.051282051	0	0	0	0.487179487	0.461538462	0	0	0	0	0	0	0	0	0	0	0	0.1	NA	NA	NA	0	0	NA	NA	NA
17/09/2024	2024	September	Esquina	4	2	0.03	0.1	0	0.62	0	0	0	0	0	0	0.25	27	22	5	0	0	0	1	0	0	0	0	0.814814815	0.185185185	0	0	0	0	0	0	0	0	0	0	0	0	NA	NA	NA	0	0	NA	NA	NA
17/09/2024	2024	September	Esquina	4	3	0.045	0.06	0	0.755	0	0.04	0	0	0	0	0.1	53	36	17	0	0	0	0.905660377	0.094339623	0	0	0	0.660377359	0.245283019	0	0	0	0	0	0	0	0	0	0	0.027777778	0.235294118	NA	NA	NA	0	0	NA	NA	NA
18/09/2024	2024	September	Gallos	4	1	0.045	0.096	0.03	0.709	0	0.06	0	0	0.03	0	0.03	44	0	31	0	13	0	0.75	0.227272727	0.022727273	0	0	0	0.568181818	0	0	0	0	0	0	0.181818182	0	0	0	NA	0.161290323	NA	0.384615385	NA	NA	0	NA	0	NA
18/09/2024	2024	September	Gallos	5	2	0.126	0	0	0.613	0	0.13	0	0	0	0.001	0.13	51	0	48	0	3	0	0.784313726	0.215686275	0	0	0	0	0.725490196	0	0	0	0	0	0	0.058823529	0	0	0	NA	0.229166667	NA	0	NA	NA	0	NA	0	NA
18/09/2024	2024	September	Gallos	3	3	0.015	0.125	0	0.63	0	0	0	0	0.03	0	0.2	51	2	35	0	14	0	0.941176471	0.058823529	0	0	0	0.039215686	0.62745098	0	0	0	0	0	0	0.274509804	0	0	0	0	0.085714286	NA	0	NA	0	0	NA	0	NA
18/09/2024	2024	September	Gallos	4	4	0.01	0	0	0.56	0	0.09	0	0	0.25	0	0.09	26	0	26	0	0	0	0.769230769	0.153846154	0	0.076923077	0	0	0.769230769	0	0	0	0	0	0	0	0	0	0	NA	0.153846154	NA	NA	NA	NA	0.076923077	NA	NA	NA
18/09/2024	2024	September	Gallos	4	5	0.03	0	0	0.55	0	0.13	0	0	0.14	0	0.02	70	0	30	0	40	0	0.8	0.2	0	0	0	0	0.228571429	0	0	0	0	0	0	0.571428571	0	0	0	NA	0.466666667	NA	0	NA	NA	0.033333333	NA	0	NA
18/09/2024	2024	September	Gallos	4	6	0.13	0.03	0	0.3	0	0.16	0	0	0.37	0	0.01	67	0	37	0	30	0	0.865671642	0.089552239	0	0.044776119	0	0	0.417910448	0	0	0	0	0	0	0.447761194	0	0	0	NA	0.162162162	NA	0	NA	NA	0	NA	0	NA
19/09/2024	2024	September	Tina	5	1	0.22	0	0	0.38	0	0	0	0	0.05	0	0.35	41	9	32	0	0	0	0.780487805	0.146341463	0.024390244	0.048780488	0	0.146341463	0.634146342	0	0	0	0	0	0	0	0	0	0	0.222222222	0.125	NA	NA	NA	0	0	NA	NA	NA
19/09/2024	2024	September	Tina	4	2	0.03	0	0	0.61	0	0	0	0	0.2	0.01	0.15	40	1	38	1	0	0	0.85	0.15	0	0	0	0.025	0.8	0	0.025	0	0	0	0	0	0	0	0	0	0.157894737	0	NA	NA	0	0	0	NA	NA
19/09/2024	2024	September	Tina	5	3	0.03	0	0	0.785	0	0.03	0	0	0.04	0	0.115	39	5	30	0	4	0	0.743589744	0.256410256	0	0	0	0.128205128	0.512820513	0	0	0	0	0	0	0.102564103	0	0	0	0	0.333333333	NA	0	NA	0	0	NA	0	NA
19/09/2024	2024	September	Chorro	6	1	0.085	0.02	0	0.784	0	0.036	0	0	0.075	0	0	35	5	16	4	10	0	1	0	0	0	0	0.142857143	0.457142857	0.114285714	0	0	0	0	0	0.285714286	0	0	0	0	0	0	0	NA	0	0	0	0	NA
19/09/2024	2024	September	Chorro	5	2	0.065	0.04	0	0.715	0	0.13	0	0	0	0	0.05	74	3	32	0	39	0	0.864864865	0.094594595	0.040540541	0	0	0.040540541	0.310810811	0	0	0	0	0	0	0.513513514	0	0	0	0	0.1875	NA	0.025641026	NA	0	0	NA	0.025641026	NA
19/09/2024	2024	September	Chorro	6	3	0.17	0.16	0.03	0.55	0	0.09	0	0	0	0	0	128	8	18	1	101	0	0.9296875	0.0625	0.0078125	0	0	0.0625	0.0703125	0	0.0078125	0	0	0	0	0.7890625	0	0	0	0	0.444444444	0	0	NA	0	0	0	0	NA
18/09/2024	2024	September	Jardin Seco	3	1	0.26	0	0	0.44	0	0	0	0	0.05	0	0.25	29	1	28	0	0	0	0.827586207	0.172413793	0	0	0	0.034482759	0.793103448	0	0	0	0	0	0	0	0	0	0	0	0.178571429	NA	NA	NA	0	0	NA	NA	NA
18/09/2024	2024	September	Jardin Seco	3	2	0.25	0	0	0.475	0	0.08	0	0	0.18	0	0.015	29	0	28	1	0	0	0.75862069	0.24137931	0	0	0	0	0.724137931	0	0.034482759	0	0	0	0	0	0	0	0	NA	0.25	0	NA	NA	NA	0	0	NA	NA
17/09/2024	2024	September	Este Intermedio	9	4	0.04	0.01	0	0.755	0	0.045	0	0	0	0	0.15	24	0	24	0	0	0	0.25	0.666666667	0.083333333	0	0	0	0.25	0	0	0	0	0	0	0	0	0	0	NA	0.666666667	NA	NA	NA	NA	0.291666667	NA	NA	NA
17/09/2024	2024	September	Este Intermedio	9	5	0.091	0.045	0	0.764	0	0.1	0	0	0	0	0	20	0	14	0	6	0	0.4	0.5	0.1	0	0	0	0.3	0	0	0	0	0	0	0.1	0	0	0	NA	0.428571429	NA	0.666666667	NA	NA	0.428571429	NA	0.666666667	NA
17/09/2024	2024	September	Este Intermedio	9	6	0.1	0.061	0	0.769	0	0.02	0	0	0.05	0	0	47	14	30	3	0	0	0.404255319	0.382978723	0.085106383	0	0.127659575	0.106382979	0.234042553	0	0	0	0	0	0.063829787	0	0	0	0	0.214285714	0.5	0	NA	NA	0.214285714	0.2	0	NA	NA
17/09/2024	2024	September	Jardin 2	2	4	0.035	0	0	0.675	0	0.075	0	0.005	0.21	0	0	54	25	9	0	20	0	0.555555556	0.407407407	0	0	0.037037037	0.277777778	0.148148148	0	0	0	0	0	0	0.12962963	0	0	0	0.32	0.111111111	NA	0.65	NA	0.04	0	NA	0.55	NA
17/09/2024	2024	September	Jardin 2	2	5	0.26	0.05	0	0.58	0	0.11	0	0	0	0	0	81	70	11	0	0	0	0.666666667	0.296296296	0.024691358	0.012345679	0	0.666666667	0	0	0	0	0	0	0	0	0	0	0	0.228571429	0.727272727	NA	NA	NA	0.014285714	0.181818182	NA	NA	NA
17/09/2024	2024	September	Jardin 2	2	6	0.335	0.03	0	0.1	0	0.095	0	0.05	0.38	0	0.01	53	41	12	0	0	0	0.452830189	0.509433962	0	0	0.037735849	0.396226415	0.056603774	0	0	0	0	0	0	0	0	0	0	0.43902439	0.75	NA	NA	NA	0	0	NA	NA	NA
17/09/2024	2024	September	Esquina	4	4	0.175	0.05	0	0.36	0	0.275	0	0	0	0	0.14	65	26	34	3	0	2	0.430769231	0.446153846	0.076923077	0	0.046153846	0.338461539	0.061538462	0	0	0	0	0	0	0	0	0	0.030769231	0.076923077	0.794117647	0	NA	0	0	0.264705882	0	NA	0
17/09/2024	2024	September	Esquina	4	5	0.065	0.08	0	0.563	0	0.065	0.015	0.04	0	0	0.172	35	3	32	0	0	0	0.314285714	0.685714286	0	0	0	0.028571429	0.285714286	0	0	0	0	0	0	0	0	0	0	0.666666667	0.6875	NA	NA	NA	0.333333333	0.0625	NA	NA	NA
17/09/2024	2024	September	Esquina	4	6	0.195	0.165	0	0.155	0	0.065	0	0	0.35	0	0.07	57	2	51	4	0	0	0.49122807	0.473684211	0.01754386	0	0.01754386	0.01754386	0.403508772	0	0.070175439	0	0	0	0	0	0	0	0	0	0.529411765	0	NA	NA	0	0.078431373	0	NA	NA
18/09/2024	2024	September	Jardin Seco	3	3	0.26	0	0	0.49	0	0.01	0	0	0.24	0	0	51	5	46	0	0	0	0.725490196	0.176470588	0	0.098039216	0	0.078431373	0.647058824	0	0	0	0	0	0	0	0	0	0	0.2	0.173913044	NA	NA	NA	0	0	NA	NA	NA
18/09/2024	2024	September	Jardin Seco	3	4	0.4	0.05	0	0.22	0	0.01	0	0	0.32	0	0	26	0	16	10	0	0	0.692307692	0.307692308	0	0	0	0	0.346153846	0	0.346153846	0	0	0	0	0	0	0	0	NA	0.4375	0.1	NA	NA	NA	0	0	NA	NA
18/09/2024	2024	September	Jardin Seco	3	5	0.25	0.03	0	0.48	0	0.11	0	0	0.13	0	0	38	13	25	0	0	0	0.631578947	0.368421053	0	0	0	0.289473684	0.342105263	0	0	0	0	0	0	0	0	0	0	0.153846154	0.48	NA	NA	NA	0	0.12	NA	NA	NA
18/09/2024	2024	September	Jardin Seco	3	6	0.21	0	0	0.6	0	0.09	0.01	0	0.09	0	0	272	14	6	8	230	14	0.977941177	0.018382353	0	0.003676471	0	0.040441176	0.014705882	0.029411765	0	0	0	0	0	0.845588235	0	0.047794118	0	0.214285714	0.166666667	0	0	0.071428571	0	0	0	0	0
19/09/2024	2024	September	Tina	8	1	0.41	0.03	0	0.06	0	0.19	0	0.07	0.18	0	0.06	60	36	23	1	0	0	0.483333333	0.35	0.083333333	0.016666667	0.066666667	0.283333333	0.183333333	0	0.016666667	0	0	0	0	0	0	0	0	0.25	0.52173913	0	NA	NA	0.166666667	0.086956522	0	NA	NA
19/09/2024	2024	September	Tina	8	2	0.19	0	0	0.515	0	0.1	0	0.03	0.1	0	0.065	67	58	7	2	0	0	0.328358209	0.52238806	0.104477612	0	0.044776119	0.268656716	0.029850746	0	0	0	0	0	0.029850746	0	0	0	0	0.517241379	0.714285714	0	NA	NA	0.344827586	0.285714286	0	NA	NA
19/09/2024	2024	September	Tina	8	3	0.34	0	0	0.12	0	0	0	0.1	0.09	0	0.35	61	20	41	0	0	0	0.31147541	0.639344262	0.049180328	0	0	0.213114754	0.098360656	0	0	0	0	0	0	0	0	0	0	0.3	0.804878049	NA	NA	NA	0.05	0.365853659	NA	NA	NA
19/09/2024	2024	September	Chorro	6	4	0.54	0.03	0	0.09	0	0.1	0	0	0.24	0	0	159	1	53	0	105	0	0.459119497	0.503144654	0.037735849	0	0	0	0.176100629	0	0	0	0	0	0	0.283018868	0	0	0	0	0.377358491	NA	0.571428571	NA	0	0.094339623	NA	0	NA
19/09/2024	2024	September	Chorro	5	5	0.36	0.02	0	0.21	0	0.12	0	0.13	0.16	0	0	29	5	24	0	0	0	0.379310345	0.551724138	0.034482759	0	0.034482759	0.103448276	0.275862069	0	0	0	0	0	0	0	0	0	0	0.2	0.625	NA	NA	NA	0	0.041666667	NA	NA	NA
19/09/2024	2024	September	Chorro	6	6	0.09	0	0	0.23	0	0.11	0	0.11	0.46	0	0	34	0	30	4	0	0	0.205882353	0.794117647	0	0	0	0	0.088235294	0	0	0.117647059	0	0	0	0	0	0	0	NA	0.9	0	NA	NA	NA	0	0	NA	NA
07/12/2024	2024	December	Tina	5	1	0.06	0	0	0.515	0	0	0	0	0.025	0	0.4	52	7	40	0	5	0	0.692307692	0.25	0	0.057692308	0	0.134615385	0.461538462	0	0	0	0	0	0	0.096153846	0	0	0	0	0.325	NA	0	NA	0	0.025	NA	0	NA
07/12/2024	2024	December	Tina	5	2	0.04368932	0	0	0.762135922	0	0	0	0	0.194174757	0	0	24	4	20	0	0	0	0.583333333	0.333333333	0.083333333	0	0	0.041666667	0.541666667	0	0	0	0	0	0	0	0	0	0	0.25	0.35	NA	NA	NA	0	0	NA	NA	NA
07/12/2024	2024	December	Tina	5	3	0.03	0	0	0.84	0	0.03	0	0	0	0	0.1	39	11	18	0	10	0	0.820512821	0.128205128	0.051282051	0	0	0.205128205	0.358974359	0	0	0	0	0	0	0.256410256	0	0	0	0.181818182	0.166666667	NA	0	NA	0.090909091	0.055555556	NA	0	NA
07/12/2024	2024	December	Tina	5	4	0.4	0	0	0.56	0	0.03	0	0	0	0	0.01	37	2	35	0	0	0	0.351351351	0.45945946	0	0.189189189	0	0.027027027	0.324324324	0	0	0	0	0	0	0	0	0	0	0.5	0.457142857	NA	NA	NA	0	0	NA	NA	NA
07/12/2024	2024	December	Tina	5	5	0.35	0	0	0.13	0	0.09	0	0	0.42	0	0.01	17	1	16	0	0	0	0.588235294	0.352941177	0	0.058823529	0	0.058823529	0.529411765	0	0	0	0	0	0	0	0	0	0	0	0.375	NA	NA	NA	0	0.0625	NA	NA	NA
07/12/2024	2024	December	Tina	5	6	0.11	0	0	0.41	0	0.195	0	0	0.255	0	0.03	25	1	14	0	10	0	1	0	0	0	0	0.04	0.56	0	0	0	0	0	0	0.4	0	0	0	0	0	NA	0	NA	0	0	NA	0	NA
07/12/2024	2024	December	Barco Somero	10	1	0.37	0	0	0.59	0	0.04	0	0	0	0	0	118	0	45	8	60	5	0.915254237	0.059322034	0	0.025423729	0	0	0.29661017	0	0	0	0	0.06779661	0	0.508474576	0	0	0.042372881	NA	0.155555556	0	0	0	NA	0	0	0	0
07/12/2024	2024	December	Barco Somero	9	2	0.17	0	0	0.68	0	0.03	0.07	0	0	0	0.05	74	0	39	0	35	0	0.702702703	0.27027027	0	0.027027027	0	0	0.5	0	0	0	0	0	0	0.202702703	0	0	0	NA	0	NA	0.571428571	NA	NA	0	NA	0	NA
07/12/2024	2024	December	Barco Somero	9	3	0.06	0	0	0.725	0	0.05	0	0	0.015	0	0.15	155	3	15	27	110	0	0.980645161	0.019354839	0	0	0	0.006451613	0.090322581	0.129032258	0.012903226	0.006451613	0.025806452	0	0	0.64516129	0.064516129	0	0	0.666666667	0.066666667	0	0	NA	0.666666667	0	0	0	NA
07/12/2024	2024	December	Barco Somero	10	4	0.1	0	0	0.52	0	0.07	0	0	0	0	0.31	45	0	34	0	8	3	0.733333333	0.266666667	0	0	0	0	0.488888889	0	0	0	0	0	0	0.177777778	0	0.066666667	0	NA	0.352941177	NA	0	0	NA	0.029411765	NA	0	0
07/12/2024	2024	December	Barco Somero	10	5	0.07	0	0	0.45	0	0.115	0	0	0.15	0	0.215	246	0	41	11	194	0	0.516260163	0.471544715	0	0.012195122	0	0	0.101626016	0.032520325	0	0	0	0	0	0.382113821	0	0	0	NA	0.317073171	0.272727273	0.515463918	NA	NA	0.170731707	0.272727273	0.360824742	NA
07/12/2024	2024	December	Barco Somero	10	6	0.12	0	0	0.38	0	0.155	0.13	0	0.1	0	0.115	169	0	32	14	115	8	0.573964497	0.426035503	0	0	0	0	0.100591716	0.00591716	0	0	0	0.065088757	0	0.355029586	0	0.047337278	0	NA	0.46875	0.142857143	0.47826087	0	NA	0.21875	0	0.434782609	0
11/12/2024	2024	December	Gallos	5	1	0.03	0.03	0	0.815	0	0.075	0	0	0	0	0.05	30	4	17	0	9	0	0.933333333	0.066666667	0	0	0	0.066666667	0.566666667	0	0	0	0	0	0	0.2	0.1	0	0	0.5	0	NA	0	NA	0	0	NA	0	NA
11/12/2024	2024	December	Gallos	6	2	0.15	0.04	0	0.525	0	0.085	0	0	0	0	0.2	54	6	11	0	37	0	0.962962963	0.018518519	0	0	0.018518519	0.092592593	0.185185185	0	0	0	0	0	0	0	0.685185185	0	0	0	0.090909091	NA	0	NA	0	0	NA	0	NA
11/12/2024	2024	December	Gallos	6	3	0.01	0.015	0	0.85	0	0.05	0	0	0.025	0	0.05	71	17	14	0	40	0	0.943661972	0.056338028	0	0	0	0.183098592	0.197183099	0	0	0	0	0	0	0.563380282	0	0	0	0.235294118	0	NA	0	NA	0	0	NA	0	NA
11/12/2024	2024	December	Gallos	6	4	0.64	0.05	0	0.225	0.015	0.03	0	0.04	0	0	0	199	199	0	0	0	0	0.40201005	0.577889447	0	0	0.020100503	0.40201005	0	0	0	0	0	0	0	0	0	0	0	0.577889447	NA	NA	NA	NA	0.045226131	NA	NA	NA	NA
11/12/2024	2024	December	Gallos	6	5	0.02	0.065	0	0.66	0	0.065	0	0.02	0.095	0	0.075	70	9	21	0	40	0	0.271428571	0.728571429	0	0	0	0.1	0.071428571	0	0	0	0	0	0	0.1	0	0	0	0.222222222	0.761904762	NA	0.825	NA	0	0.047619048	NA	0.275	NA
11/12/2024	2024	December	Gallos	6	6	0.385	0.095	0	0.37	0	0.05	0	0.05	0	0	0.05	131	98	18	0	15	0	0.404580153	0.572519084	0.022900763	0	0	0.381679389	0.022900763	0	0	0	0	0	0	0	0	0	0	0.459183674	0.833333333	NA	1	NA	0.112244898	0	NA	0	NA
11/12/2024	2024	December	Chorro	5	1	0.07	0.015	0	0.805	0	0.06	0	0	0	0	0.05	46	26	13	0	7	0	0.760869565	0.239130435	0	0	0	0.5	0.108695652	0	0	0	0	0	0	0.152173913	0	0	0	0.115384615	0.615384615	NA	0	NA	0	0	NA	0	NA
11/12/2024	2024	December	Chorro	5	2	0.08	0.05	0	0.755	0	0.05	0	0.015	0	0	0.05	50	30	15	0	5	0	0.92	0.06	0	0	0.02	0.54	0.28	0	0	0	0	0	0	0.1	0	0	0	0.066666667	0.066666667	NA	0	NA	0.066666667	0	NA	0	NA
11/12/2024	2024	December	Chorro	5	3	0.35	0.015	0	0.62	0	0.015	0	0	0	0	0	58	47	8	0	3	0	0.896551724	0.086206897	0	0	0.017241379	0.706896552	0.137931035	0	0	0	0	0	0	0.051724138	0	0	0	0.106382979	0	NA	0	NA	0.106382979	0	NA	0	NA
11/12/2024	2024	December	Chorro	5	4	0.195	0.04	0	0.2	0	0.07	0	0.315	0.02	0	0.16	47	24	23	0	0	0	0.234042553	0.70212766	0	0	0.063829787	0.191489362	0.042553191	0	0	0	0	0	0	0	0	0	0	0.5	0.913043478	NA	NA	NA	0.125	0.260869565	NA	NA	NA
11/12/2024	2024	December	Chorro	5	5	0.025	0.05	0	0.285	0	0.56	0.02	0.06	0	0	0	52	5	16	0	31	0	0.134615385	0.865384615	0	0	0	0	0.115384615	0	0	0	0	0	0	0.019230769	0	0	0	1	0.625	NA	0.967741936	NA	0	0	NA	0.322580645	NA
11/12/2024	2024	December	Chorro	5	6	0.105	0	0	0.07	0	0.04	0	0.705	0	0	0.08	50	43	7	0	0	0	0.24	0.62	0.04	0	0.1	0.2	0.04	0	0	0	0	0	0	0	0	0	0	0.604651163	0.714285714	NA	NA	NA	0.441860465	0	NA	NA	NA
11/12/2024	2024	December	Barco Profundo	16	1	0.035	0	0	0.79	0	0.075	0	0	0.1	0	0	12	1	11	0	0	0	0	0.833333333	0	0	0.166666667	0	0	0	0	0	0	0	0	0	0	0	0	0	0.909090909	NA	NA	NA	0	0	NA	NA	NA
11/12/2024	2024	December	Barco Profundo	16	2	0	0	0	0.62	0	0.03	0	0	0.05	0	0.3	57	6	13	24	14	0	0.807017544	0.105263158	0	0	0.087719298	0.070175439	0.070175439	0	0.01754386	0	0.403508772	0	0	0.245614035	0	0	0	0.333333333	0.307692308	0	0	NA	0.333333333	0	0	0	NA
11/12/2024	2024	December	Barco Profundo	15	3	0.015	0	0	0.835	0	0.05	0	0	0.1	0	0	17	10	0	3	4	0	0.823529412	0.058823529	0	0	0.117647059	0.411764706	0	0.176470588	0	0	0	0	0	0.235294118	0	0	0	0.1	NA	0	0	NA	0	NA	0	0	NA
11/12/2024	2024	December	Barco Profundo	15	4	0	0	0	0.745	0	0.055	0	0	0.17	0	0.03	27	0	26	1	0	0	0.037037037	0.962962963	0	0	0	0	0	0	0.037037037	0	0	0	0	0	0	0	0	NA	1	0	NA	NA	NA	0.230769231	0	NA	NA
11/12/2024	2024	December	Barco Profundo	16	5	0.02	0	0	0.32	0.05	0.05	0	0	0.56	0	0	21	0	4	17	0	0	0.619047619	0.380952381	0	0	0	0	0.047619048	0	0.428571429	0.142857143	0	0	0	0	0	0	0	NA	0.75	0.294117647	NA	NA	NA	0	0.294117647	NA	NA
11/12/2024	2024	December	Barco Profundo	16	6	0.01	0	0	0.845	0	0.09	0.02	0.015	0.02	0	0	59	0	58	1	0	0	0.016949153	0.728813559	0	0	0.254237288	0	0	0	0.016949153	0	0	0	0	0	0	0	0	NA	0.74137931	0	NA	NA	NA	0.74137931	0	NA	NA
12/12/2024	2024	December	Este Intermedio	4	1	0	0.066666667	0	0	0	0.266666667	0	0	0.444444444	0	0.222222222	19	18	0	1	0	0	1	0	0	0	0	0.947368421	0	0	0.052631579	0	0	0	0	0	0	0	0	0	NA	0	NA	NA	0	NA	0	NA	NA
12/12/2024	2024	December	Este Intermedio	4	2	0	0.035	0	0.475	0	0.09	0	0	0	0	0.4	26	4	22	0	0	0	1	0	0	0	0	0.153846154	0.846153846	0	0	0	0	0	0	0	0	0	0	0	0	NA	NA	NA	0	0	NA	NA	NA
12/12/2024	2024	December	Este Intermedio	4	3	0.13	0.035	0	0.785	0	0	0	0	0	0	0.05	64	3	61	0	0	0	0.90625	0.09375	0	0	0	0.046875	0.859375	0	0	0	0	0	0	0	0	0	0	0	0.098360656	NA	NA	NA	0	0	NA	NA	NA
12/12/2024	2024	December	Este Intermedio	4	4	0.18	0.015	0	0.605	0	0.12	0	0	0.04	0	0.04	63	1	60	0	2	0	0.063492063	0.936507937	0	0	0	0	0.031746032	0	0	0	0	0	0	0.031746032	0	0	0	1	0.966666667	NA	0	NA	1	0.083333333	NA	0	NA
12/12/2024	2024	December	Este Intermedio	4	5	0.08	0.02	0	0.455	0.04	0.28	0	0	0.125	0	0	119	12	87	0	20	0	0.092436975	0.890756303	0	0.008403361	0.008403361	0.025210084	0.067226891	0	0	0	0	0	0	0	0	0	0	0.75	0.885057471	NA	1	NA	0.333333333	0.16091954	NA	0	NA
12/12/2024	2024	December	Este Intermedio	4	6	0.15	0.02	0	0.56	0.03	0.065	0	0	0.175	0	0	171	1	160	0	10	0	0.070175439	0.912280702	0.011695906	0	0.005847953	0.005847953	0.064327485	0	0	0	0	0	0	0	0	0	0	0	0.9125	NA	1	NA	0	0.0875	NA	0	NA
12/12/2024	2024	December	Esferas	8	1	0.01	0	0	0.79	0	0	0	0	0.05	0	0.15	59	20	15	24	0	0	0.745762712	0.186440678	0.033898305	0	0.033898305	0.118644068	0.254237288	0.372881356	0	0	0	0	0	0	0	0	0	0.55	0	0	NA	NA	0.1	0	0	NA	NA
12/12/2024	2024	December	Esferas	7	2	0.02	0	0	0.85	0	0.03	0	0	0.1	0	0	55	10	22	22	0	1	0.927272727	0.054545455	0.018181818	0	0	0.145454546	0.363636364	0.127272727	0.072727273	0	0	0.2	0	0	0	0	0.018181818	0.1	0.090909091	0	NA	0	0	0	0	NA	0
12/12/2024	2024	December	Esferas	7	3	0.01	0	0	0.7	0	0.01	0	0	0.13	0	0.15	30	24	5	1	0	0	0.8	0.166666667	0	0	0.033333333	0.6	0.166666667	0	0.033333333	0	0	0	0	0	0	0	0	0.208333333	0	0	NA	NA	0.083333333	0	0	NA	NA
12/12/2024	2024	December	Esferas	7	4	0.24	0	0	0.71	0	0.05	0	0	0	0	0	123	39	7	27	50	0	0.837398374	0.162601626	0	0	0	0.18699187	0.032520325	0.211382114	0	0	0	0	0	0.406504065	0	0	0	0.41025641	0.428571429	0.037037037	0	NA	0.205128205	0	0	0	NA
12/12/2024	2024	December	Esferas	6	5	0.2	0	0	0.55	0	0.04	0	0	0	0	0.21	117	24	10	56	25	2	0.837606838	0.145299145	0	0.008547009	0.008547009	0.111111111	0.05982906	0	0	0	0	0.478632479	0	0.170940171	0	0	0.017094017	0.416666667	0.2	0	0.2	0	0.208333333	0	0	0	0
12/12/2024	2024	December	Esferas	7	6	0.15	0	0	0.65	0	0.01	0	0	0	0	0.19	194	14	35	0	145	0	0.93814433	0.06185567	0	0	0	0.025773196	0.164948454	0	0	0	0	0	0	0.74742268	0	0	0	0.642857143	0.085714286	NA	0	NA	0.357142857	0	NA	0	NA
13/12/2024	2024	December	Esquina	6	1	0.01	0.01	0	0.6	0	0	0	0	0	0	0.38	46	5	21	0	20	0	0.847826087	0.152173913	0	0	0	0.043478261	0.369565217	0	0	0	0	0	0	0.434782609	0	0	0	0.6	0.190476191	NA	0	NA	0	0	NA	0	NA
13/12/2024	2024	December	Esquina	6	2	0.032	0.025	0	0.663	0	0.03	0	0	0.05	0	0.2	72	20	36	0	16	0	1	0	0	0	0	0.277777778	0.5	0	0	0	0	0	0	0.222222222	0	0	0	0	0	NA	0	NA	0	0	NA	0	NA
13/12/2024	2024	December	Esquina	7	3	0.062	0.015	0	0.603	0	0.02	0	0	0	0	0.3	38	7	13	8	10	0	0.973684211	0.026315789	0	0	0	0.184210526	0.315789474	0	0.210526316	0	0	0	0	0.263157895	0	0	0	0	0.076923077	0	0	NA	0	0	0	0	NA
13/12/2024	2024	December	Esquina	5	4	0.25	0	0	0.49	0	0.12	0	0	0	0.04	0.1	70	27	33	0	10	0	0.671428571	0.3	0	0.028571429	0	0.214285714	0.314285714	0	0	0	0	0	0	0.142857143	0	0	0	0.407407407	0.303030303	NA	0	NA	0.185185185	0	NA	0	NA
13/12/2024	2024	December	Esquina	6	5	0.125	0	0	0.52	0	0.06	0.01	0	0.005	0	0.28	68	26	12	0	30	0	0.823529412	0.176470588	0	0	0	0.220588235	0.161764706	0	0	0	0	0	0	0.441176471	0	0	0	0.423076923	0.083333333	NA	0	NA	0.153846154	0	NA	0	NA
13/12/2024	2024	December	Esquina	7	6	0.09	0	0	0.63	0	0.14	0	0	0.12	0	0.02	194	14	35	0	145	0	0.93814433	0.06185567	0	0	0	0.025773196	0.164948454	0	0	0	0	0	0	0.74742268	0	0	0	0.642857143	0.085714286	NA	0	NA	0.357142857	0	NA	0	NA
13/12/2024	2024	December	San Josecito	1	1	0	0.025	0	0.545	0	0.03	0	0	0	0	0.4	15	15	0	0	0	0	1	0	0	0	0	1	0	0	0	0	0	0	0	0	0	0	0	0	NA	NA	NA	NA	0	NA	NA	NA	NA
13/12/2024	2024	December	San Josecito	2	2	0	0	0	0.9	0	0.05	0	0	0.05	0	0	59	59	0	0	0	0	1	0	0	0	0	1	0	0	0	0	0	0	0	0	0	0	0	0	NA	NA	NA	NA	0	NA	NA	NA	NA
13/12/2024	2024	December	San Josecito	1	3	0	0.005	0	0.515	0	0	0	0	0.3	0.03	0.15	10	10	0	0	0	0	1	0	0	0	0	1	0	0	0	0	0	0	0	0	0	0	0	0	NA	NA	NA	NA	0	NA	NA	NA	NA
13/12/2024	2024	December	San Josecito	1	4	0.115	0	0	0.705	0	0	0	0	0.18	0	0	104	104	0	0	0	0	0.923076923	0.076923077	0	0	0	0.923076923	0	0	0	0	0	0	0	0	0	0	0	0.076923077	NA	NA	NA	NA	0	NA	NA	NA	NA
13/12/2024	2024	December	San Josecito	1	5	0.185	0	0	0.815	0	0	0	0	0	0	0	115	115	0	0	0	0	0.92173913	0.07826087	0	0	0	0.92173913	0	0	0	0	0	0	0	0	0	0	0	0.07826087	NA	NA	NA	NA	0.008695652	NA	NA	NA	NA
13/12/2024	2024	December	San Josecito	1	6	0.16	0	0	0.84	0	0	0	0	0	0	0	93	93	0	0	0	0	0.967741936	0.032258065	0	0	0	0.967741936	0	0	0	0	0	0	0	0	0	0	0	0.032258065	NA	NA	NA	NA	0.032258065	NA	NA	NA	NA
07/01/2025	2025	January	Ancla	12	1	0.045	0	0	0.545	0	0.245	0.165	0	0	0	0	84	3	0	42	36	3	0.952380952	0.047619048	0	0	0	0	0	0.119047619	0.273809524	0	0	0.107142857	0	0.416666667	0	0	0.035714286	1	NA	0	0.027777778	0	0.333333333	NA	0	0	0
07/01/2025	2025	January	Ancla	13	2	0.112	0	0	0.788	0	0.08	0	0	0.02	0	0	376	0	9	143	220	4	0.984042553	0.015957447	0	0	0	0	0.018617021	0.114361702	0.119680851	0	0	0.135638298	0	0.585106383	0	0.010638298	0	NA	0.222222222	0.027972028	0	0	NA	0.111111111	0	0	0
07/01/2025	2025	January	Ancla	12	3	0.05	0	0	0.75	0	0.16	0.04	0	0	0	0	125	3	0	81	20	21	0.944	0.056	0	0	0	0.008	0	0.608	0	0	0	0	0	0.16	0	0	0.168	0.666666667	NA	0.061728395	0	0	0.666666667	NA	0.012345679	0	0
07/01/2025	2025	January	Ancla	15	4	0.019	0	0	0.925	0	0.051	0.005	0	0	0	0	65	0	11	47	6	1	0.969230769	0.030769231	0	0	0	0	0.138461539	0.015384615	0.646153846	0	0	0	0.061538462	0.092307692	0	0	0.015384615	NA	0.181818182	0	0	0	NA	0	0	0	0
07/01/2025	2025	January	Ancla	15	5	0.04509018	0	0	0.77254509	0	0.03006012	0.002004008	0	0.150300601	0	0	103	6	0	20	77	0	0.825242718	0.174757282	0	0	0	0.058252427	0	0.009708738	0.184466019	0	0	0	0	0.54368932	0.029126214	0	0	0	NA	0	0.233766234	NA	0	NA	0	0	NA
07/01/2025	2025	January	Ancla	13	6	0.255	0	0	0.665	0	0.08	0	0	0	0	0	80	0	23	16	40	1	0.95	0.05	0	0	0	0	0.2625	0.125	0.025	0	0	0.025	0	0.5	0	0	0.0125	NA	0.086956522	0.125	0	0	NA	0	0	0	0
08/01/2025	2025	January	Chorro	7	1	0.30969031	0.002997003	0	0.517482518	0	0.104895105	0	0	0	0	0.064935065	45	0	20	15	10	0	0.933333333	0.066666667	0	0	0	0	0.377777778	0.333333333	0	0	0	0	0	0.222222222	0	0	0	NA	0.15	0	0	NA	NA	0	0	0	NA
08/01/2025	2025	January	Chorro	7	2	0.088	0.013	0	0.884	0	0.015	0	0	0	0	0	92	11	36	0	45	0	0.934782609	0.054347826	0	0.010869565	0	0.108695652	0.336956522	0	0	0	0	0	0	0.445652174	0.043478261	0	0	0	0.138888889	NA	0	NA	0	0	NA	0	NA
08/01/2025	2025	January	Chorro	5	3	0.065	0.012	0	0.858	0	0.035	0	0	0	0	0.03	45	22	15	3	5	0	0.711111111	0.2	0	0	0.088888889	0.266666667	0.266666667	0	0	0	0.066666667	0	0	0.111111111	0	0	0	0.272727273	0.2	0	0	NA	0.136363636	0	0	0	NA
08/01/2025	2025	January	Chorro	8	4	0.01	0.01	0	0.58	0	0.34	0	0	0.03	0	0.03	20	1	12	0	7	0	0.25	0.75	0	0	0	0	0.25	0	0	0	0	0	0	0	0	0	0	1	0.583333333	NA	1	NA	0	0	NA	0	NA
08/01/2025	2025	January	Chorro	8	5	0.27	0	0	0.23	0	0.21	0	0.24	0	0	0.05	169	15	60	13	81	0	0.25443787	0.680473373	0.023668639	0	0.041420118	0.065088757	0.106508876	0.029585799	0	0	0	0	0	0.053254438	0	0	0	0.266666667	0.566666667	0.461538462	0.87654321	NA	0.266666667	0.2	0.153846154	0.111111111	NA
08/01/2025	2025	January	Chorro	8	6	0	0	0	0.24	0	0.4	0	0.13	0.03	0.02	0.18	105	1	41	18	45	0	0.476190476	0.504761905	0	0	0.019047619	0.00952381	0.20952381	0.057142857	0	0	0	0	0.047619048	0.152380952	0	0	0	0	0.463414634	0.277777778	0.644444444	NA	0	0.268292683	0.166666667	0.422222222	NA
13/01/2025	2025	January	Barco Profundo	15	1	0	0	0	0.94	0	0.06	0	0	0	0	0	1	0	1	0	0	0	0	1	0	0	0	0	0	0	0	0	0	0	0	0	0	0	0	NA	1	NA	NA	NA	NA	0	NA	NA	NA
13/01/2025	2025	January	Barco Profundo	13	2	0	0	0	0.907920792	0	0.069306931	0.007920792	0	0	0	0.014851485	33	4	3	2	3	21	0.909090909	0.090909091	0	0	0	0.03030303	0.090909091	0.03030303	0	0.03030303	0	0	0	0.090909091	0	0	0.636363636	0.75	0	0	0	0	0.25	0	0	0	0
13/01/2025	2025	January	Barco Profundo	14	3	0	0	0	0.914	0	0.029	0.012	0	0.01	0	0.035	7	0	3	4	0	0	1	0	0	0	0	0	0.428571429	0	0.285714286	0	0	0.285714286	0	0	0	0	0	NA	0	0	NA	NA	NA	0	0	NA	NA
13/01/2025	2025	January	Barco Profundo	15	4	0	0	0	0.6	0.11	0.11	0.01	0	0.14	0	0.03	29	0	20	3	6	0	0.379310345	0.620689655	0	0	0	0	0.172413793	0	0	0.103448276	0	0	0	0.103448276	0	0	0	NA	0.75	0	0.5	NA	NA	0.05	0	0	NA
13/01/2025	2025	January	Barco Profundo	14	5	0.02	0	0	0.49	0.14	0.12	0.03	0	0.17	0	0.03	53	0	37	16	0	0	0.264150943	0.622641509	0.113207547	0	0	0	0.075471698	0.037735849	0	0.018867925	0	0	0.132075472	0	0	0	0	NA	0.72972973	0.375	NA	NA	NA	0.189189189	0	NA	NA
13/01/2025	2025	January	Barco Profundo	14	6	0.12	0	0	0.535	0.09	0.1	0.03	0.075	0.05	0	0	37	0	31	0	0	6	0.351351351	0.621621622	0.027027027	0	0	0	0.189189189	0	0	0	0	0	0	0	0	0	0.162162162	NA	0.741935484	NA	NA	0	NA	0.322580645	NA	NA	0
13/01/2025	2025	January	Jardin 2	3	1	0.105	0	0	0.82	0	0.009	0	0	0.03	0	0.036	93	58	9	0	26	0	0.903225807	0.075268817	0.021505376	0	0	0.580645161	0.064516129	0	0	0	0	0	0	0.096774194	0.161290323	0	0	0.034482759	0.333333333	NA	0.076923077	NA	0	0	NA	0	NA
13/01/2025	2025	January	Jardin 2	2	2	0.183	0	0	0.797	0	0.02	0	0	0	0	0	67	51	0	0	16	0	0.835820896	0.074626866	0.089552239	0	0	0.597014925	0	0	0	0	0	0	0	0.134328358	0.104477612	0	0	0.098039216	NA	NA	0	NA	0	NA	NA	0	NA
13/01/2025	2025	January	Jardin 2	3	3	0.7	0	0	0.28	0	0.01	0	0	0.01	0	0	30	24	0	0	6	0	0.8	0.2	0	0	0	0.6	0	0	0	0	0	0	0	0	0.2	0	0	0.25	NA	NA	0	NA	0	NA	NA	0	NA
13/01/2025	2025	January	Jardin 2	3	4	0.11	0	0	0.64	0.1	0.04	0	0	0.11	0	0	164	8	13	6	137	0	0.945121951	0.048780488	0.006097561	0	0	0.042682927	0.030487805	0	0.024390244	0.012195122	0	0	0	0.835365854	0	0	0	0	0.615384615	0	0	NA	0	0	0	0	NA
13/01/2025	2025	January	Jardin 2	3	5	0.07	0	0	0.52	0.11	0.03	0	0	0.18	0	0.09	123	73	0	0	50	0	0.569105691	0.325203252	0.105691057	0	0	0.203252033	0	0	0	0	0	0	0	0.365853659	0	0	0	0.479452055	NA	NA	0.1	NA	0.04109589	NA	NA	0	NA
13/01/2025	2025	January	Jardin 2	3	6	0.275	0	0	0.215	0.02	0.03	0	0.37	0	0	0.09	146	141	2	0	3	0	0.45890411	0.390410959	0.102739726	0	0.047945205	0.438356164	0	0	0	0	0	0	0	0.020547945	0	0	0	0.390070922	1	NA	0	NA	0.070921986	0	NA	0	NA
13/01/2025	2025	January	Jardin Seco	4	1	0.465	0	0	0.46	0	0.01	0	0	0.005	0	0.06	85	23	47	0	15	0	0.823529412	0.082352941	0.094117647	0	0	0.188235294	0.458823529	0	0	0	0	0	0	0.176470588	0	0	0	0	0.14893617	NA	0	NA	0	0	NA	0	NA
13/01/2025	2025	January	Jardin Seco	3	2	0.213	0	0	0.777	0	0	0	0	0.01	0	0	71	33	38	0	0	0	0.943661972	0.028169014	0.028169014	0	0	0.422535211	0.521126761	0	0	0	0	0	0	0	0	0	0	0.03030303	0.026315789	NA	NA	NA	0	0	NA	NA	NA
13/01/2025	2025	January	Jardin Seco	4	3	0.193	0.009	0	0.71	0	0.018	0	0	0.06	0	0.01	59	28	25	0	6	0	0.881355932	0	0.118644068	0	0	0.355932203	0.423728814	0	0	0	0	0	0	0.101694915	0	0	0	0	0	NA	0	NA	0	0	NA	0	NA
13/01/2025	2025	January	Jardin Seco	5	4	0.34	0	0	0.39	0	0.06	0	0.02	0.15	0	0.04	114	40	74	0	0	0	0.368421053	0.605263158	0.026315789	0	0	0.192982456	0.175438597	0	0	0	0	0	0	0	0	0	0	0.45	0.689189189	NA	NA	NA	0	0.013513514	NA	NA	NA
13/01/2025	2025	January	Jardin Seco	5	5	0.134199134	0	0	0.406926407	0	0	0	0	0.458874459	0	0	30	6	24	0	0	0	0.533333333	0.366666667	0.1	0	0	0.1	0.433333333	0	0	0	0	0	0	0	0	0	0	0.166666667	0.416666667	NA	NA	NA	0	0	NA	NA	NA
13/01/2025	2025	January	Jardin Seco	5	6	0.53	0	0	0.09	0	0	0	0.1	0.28	0	0	12	2	10	0	0	0	0.666666667	0.25	0.083333333	0	0	0.166666667	0.5	0	0	0	0	0	0	0	0	0	0	0	0.3	NA	NA	NA	0	0.1	NA	NA	NA
14/01/2025	2025	January	Barco Somero	9	1	0.254	0.003	0	0.528	0	0.015	0	0	0	0	0.2	48	2	14	5	24	3	0.833333333	0.041666667	0.125	0	0	0	0.1875	0.104166667	0	0	0	0	0	0.479166667	0	0	0.0625	0.5	0	0	0.041666667	0	0	0	0	0	0
14/01/2025	2025	January	Barco Somero	9	2	0.03	0.003	0	0.567	0	0.08	0.005	0	0	0	0.315	101	0	15	0	85	1	0.910891089	0.059405941	0.00990099	0.01980198	0	0	0.108910891	0	0	0	0	0	0	0	0.792079208	0	0.00990099	NA	0.066666667	NA	0.058823529	0	NA	0	NA	0	0
14/01/2025	2025	January	Barco Somero	9	3	0.015	0.004	0	0.761	0	0	0	0	0.01	0	0.21	66	1	8	4	23	30	0.924242424	0	0.060606061	0.015151515	0	0.015151515	0.045454545	0	0.015151515	0	0	0.045454545	0	0	0.348484849	0	0.454545455	0	0	0	0	0	0	0	0	0	0
14/01/2025	2025	January	Barco Somero	9	4	0.15	0	0	0.71	0.02	0.06	0	0	0.06	0	0	80	4	20	27	28	1	0.525	0.425	0.0375	0	0.0125	0	0.1375	0.05	0.0125	0	0	0.1125	0	0.2	0	0	0.0125	0	0.45	0.481481482	0.428571429	0	0	0.15	0	0.214285714	0
14/01/2025	2025	January	Barco Somero	9	5	0.05	0	0	0.86	0.01	0.06	0	0	0.02	0	0	158	0	40	33	60	25	0.658227848	0.183544304	0.03164557	0	0.126582279	0	0.094936709	0.025316456	0.012658228	0	0	0.14556962	0	0.253164557	0	0	0.126582279	NA	0.5	0.121212121	0	0.2	NA	0.1	0	0	0
14/01/2025	2025	January	Barco Somero	9	6	0.08	0	0	0.57	0.01	0.11	0.02	0	0.09	0.12	0	159	3	65	11	80	0	0.823899371	0.163522013	0.012578616	0	0	0	0.314465409	0.062893082	0	0	0.006289308	0	0	0.440251572	0	0	0	1	0.2	0	0.125	NA	0.333333333	0	0	0	NA
14/01/2025	2025	January	Esquina	4	1	0.197	0.045	0	0.683	0	0.035	0	0	0	0	0.04	89	49	20	0	20	0	0.95505618	0.02247191	0.02247191	0	0	0.528089888	0.202247191	0	0	0	0	0	0	0.224719101	0	0	0	0	0.1	NA	0	NA	0	0	NA	0	NA
14/01/2025	2025	January	Esquina	3	2	0.12	0.005	0	0.725	0	0.07	0	0	0	0	0.08	45	23	22	0	0	0	0.866666667	0.022222222	0.111111111	0	0	0.422222222	0.444444444	0	0	0	0	0	0	0	0	0	0	0	0.045454545	NA	NA	NA	0	0	NA	NA	NA
14/01/2025	2025	January	Esquina	3	3	0.08	0.012	0	0.682	0	0.085	0.006	0	0	0	0.135	58	46	5	7	0	0	0.706896552	0.086206897	0.206896552	0	0	0.517241379	0.086206897	0.103448276	0	0	0	0	0	0	0	0	0	0.086956522	0	0.142857143	NA	NA	0	0	0	NA	NA
14/01/2025	2025	January	Esquina	4	4	0.16	0.04	0	0.61	0	0.14	0	0	0.01	0	0.04	69	12	17	0	40	0	0.898550725	0.072463768	0.028985507	0	0	0.101449275	0.217391304	0	0	0	0	0	0	0.579710145	0	0	0	0.25	0.117647059	NA	0	NA	0.083333333	0	NA	0	NA
14/01/2025	2025	January	Esquina	3	5	0.15	0	0	0.54	0	0.29	0	0	0	0	0.02	83	80	3	0	0	0	0.614457831	0.361445783	0.024096386	0	0	0.578313253	0.036144578	0	0	0	0	0	0	0	0	0	0	0.375	0	NA	NA	NA	0.1875	0	NA	NA	NA
14/01/2025	2025	January	Esquina	4	6	0.09	0.01	0	0.77	0	0.07	0	0	0.01	0	0.05	39	5	34	0	0	0	0.769230769	0.205128205	0.025641026	0	0	0.102564103	0.666666667	0	0	0	0	0	0	0	0	0	0	0.2	0.205882353	NA	NA	NA	0	0	NA	NA	NA
15/01/2025	2025	January	Esferas	6	1	0.03	0	0	0.955	0	0	0	0	0.005	0	0.01	51	23	7	21	0	0	0.745098039	0.078431373	0.176470588	0	0	0.254901961	0.078431373	0.411764706	0	0	0	0	0	0	0	0	0	0.130434783	0.142857143	0	NA	NA	0.043478261	0	0	NA	NA
15/01/2025	2025	January	Esferas	6	2	0.042	0	0	0.948	0	0.01	0	0	0	0	0	67	21	38	7	0	1	0.776119403	0.044776119	0.149253731	0.029850746	0	0.119402985	0.537313433	0.014925373	0.089552239	0	0	0	0	0	0	0	0.014925373	0.095238095	0.026315789	0	NA	0	0.047619048	0	0	NA	0
15/01/2025	2025	January	Esferas	5	3	0.107	0	0	0.888	0	0.005	0	0	0	0	0	60	19	14	0	5	22	0.8	0.05	0.15	0	0	0.166666667	0.183333333	0	0	0	0	0	0	0.083333333	0	0	0.366666667	0.052631579	0.142857143	NA	0	0	0	0	NA	0	0
15/01/2025	2025	January	Esferas	4	4	0.07	0	0	0.44	0.005	0.03	0	0	0.115	0	0.34	90	24	3	33	30	0	0.777777778	0.2	0.011111111	0	0.011111111	0.077777778	0	0.122222222	0	0	0	0.244444444	0	0.333333333	0	0	0	0.666666667	0.666666667	0	0	NA	0.25	0	0	0	NA
15/01/2025	2025	January	Esferas	4	5	0.11	0	0	0.575	0.005	0.02	0	0	0	0	0.29	269	39	15	115	90	10	0.903345725	0.081784387	0	0.003717472	0.011152416	0.074349442	0.029739777	0	0	0	0	0.427509294	0	0.334572491	0	0.026022305	0.011152416	0.41025641	0.4	0	0	0	0.256410256	0	0	0	0
15/01/2025	2025	January	Esferas	5	6	0.18	0	0	0.76	0	0.05	0	0	0	0	0.01	51	21	15	13	1	1	0.607843137	0.333333333	0	0	0.058823529	0.137254902	0.176470588	0.215686275	0	0	0	0.039215686	0	0.019607843	0	0	0.019607843	0.619047619	0.266666667	0	0	0	0.428571429	0	0	0	0
15/01/2025	2025	January	Tina	5	1	0.25	0	0	0.58	0	0	0	0	0	0	0.17	29	11	18	0	0	0	0.551724138	0.206896552	0.24137931	0	0	0.24137931	0.310344828	0	0	0	0	0	0	0	0	0	0	0.181818182	0.222222222	NA	NA	NA	0.181818182	0	NA	NA	NA
15/01/2025	2025	January	Tina	5	2	0	0	0	0.445	0	0.01	0.01	0	0.335	0	0.2	35	1	34	0	0	0	0.885714286	0.114285714	0	0	0	0.028571429	0.857142857	0	0	0	0	0	0	0	0	0	0	0	0.117647059	NA	NA	NA	0	0	NA	NA	NA
15/01/2025	2025	January	Tina	6	3	0.27	0	0	0.68	0	0.01	0	0	0.04	0	0	65	4	10	0	51	0	0.907692308	0.015384615	0.061538462	0.015384615	0	0.046153846	0.076923077	0	0	0	0	0	0	0.169230769	0.615384615	0	0	0.25	0	NA	0	NA	0	0	NA	0	NA
15/01/2025	2025	January	Tina	4	4	0.13	0	0	0.64	0	0.1	0	0	0.13	0	0	126	10	72	25	19	0	0.428571429	0.523809524	0.007936508	0	0.03968254	0.055555556	0.111111111	0.134920635	0.007936508	0	0	0.007936508	0	0.111111111	0	0	0	0.3	0.722222222	0.24	0.263157895	NA	0	0.069444444	0.16	0	NA
15/01/2025	2025	January	Tina	4	5	0.08	0	0	0.79	0	0.06	0	0	0.07	0	0	57	12	45	0	0	0	0.403508772	0.578947368	0	0	0.01754386	0.087719298	0.315789474	0	0	0	0	0	0	0	0	0	0	0.583333333	0.577777778	NA	NA	NA	0.416666667	0.022222222	NA	NA	NA
15/01/2025	2025	January	Tina	4	6	0.065	0	0	0.66	0.005	0.22	0	0	0.05	0	0	112	2	29	1	80	0	0.651785714	0.339285714	0.008928571	0	0	0.017857143	0.089285714	0.008928571	0	0	0	0	0	0.535714286	0	0	0	0	0.620689655	0	0.25	NA	0	0	0	0	NA
15/01/2025	2025	January	San Josecito	1	1	0.018	0.005	0	0.957	0	0.02	0	0	0	0	0	63	63	0	0	0	0	1	0	0	0	0	1	0	0	0	0	0	0	0	0	0	0	0	0	NA	NA	NA	NA	0	NA	NA	NA	NA
15/01/2025	2025	January	San Josecito	1	2	0.059	0	0	0.711	0	0	0	0	0.2	0	0.03	68	68	0	0	0	0	0.955882353	0.014705882	0.029411765	0	0	0.955882353	0	0	0	0	0	0	0	0	0	0	0	0.014705882	NA	NA	NA	NA	0	NA	NA	NA	NA
15/01/2025	2025	January	San Josecito	1	3	0	0.005	0	0.854	0	0.015	0	0	0.126	0	0	0	0	0	0	0	0	NA	NA	NA	NA	NA	NA	NA	NA	NA	NA	NA	NA	NA	NA	NA	NA	NA	NA	NA	NA	NA	NA	NA	NA	NA	NA	NA
15/01/2025	2025	January	San Josecito	1	4	0.225	0	0	0.75	0.005	0	0	0	0.02	0	0	228	190	0	38	0	0	0.811403509	0.188596491	0	0	0	0.679824561	0	0.131578947	0	0	0	0	0	0	0	0	0	0.184210526	NA	0.210526316	NA	NA	0.042105263	NA	0	NA	NA
15/01/2025	2025	January	San Josecito	1	5	0.13	0	0	0.87	0	0	0	0	0	0	0	149	145	4	0	0	0	0.845637584	0.147651007	0.006711409	0	0	0.825503356	0.020134228	0	0	0	0	0	0	0	0	0	0	0.151724138	0	NA	NA	NA	0.062068966	0	NA	NA	NA
15/01/2025	2025	January	San Josecito	1	6	0.015	0	0	0.785	0	0.03	0	0	0.17	0	0	32	30	0	2	0	0	0.75	0.25	0	0	0	0.75	0	0	0	0	0	0	0	0	0	0	0	0.2	NA	1	NA	NA	0.033333333	NA	0	NA	NA
19/02/2025	2025	February	Ancla	15	1	0.013	0	0	0.957	0.003	0.015	0.007	0	0	0.003	0	101	0	12	72	14	3	0.95049505	0.049504951	0	0	0	0	0.108910891	0.247524753	0.148514852	0.00990099	0.198019802	0.069306931	0	0.138613861	0	0	0.02970297	NA	0.083333333	0.055555556	0	0	NA	0	0.055555556	0	0
19/02/2025	2025	February	Ancla	13	2	0.04	0	0	0.825	0.005	0.015	0.015	0	0.1	0	0	69	0	5	21	43	0	0.927536232	0.072463768	0	0	0	0	0	0.028985507	0.275362319	0	0	0	0	0.623188406	0	0	0	NA	1	0	0	NA	NA	0	0	0	NA
19/02/2025	2025	February	Ancla	14	3	0.026	0	0	0.859	0.005	0.01	0	0	0.1	0	0	54	12	0	21	11	10	0.962962963	0.037037037	0	0	0	0.185185185	0	0.074074074	0.296296296	0	0.018518519	0	0	0.203703704	0	0	0.185185185	0.166666667	NA	0	0	0	0	NA	0	0	0
19/02/2025	2025	February	Ancla	16	4	0.06	0	0	0.6	0	0.11	0.06	0.17	0	0	0	63	4	0	50	7	2	0.492063492	0.365079365	0.015873016	0	0.126984127	0.015873016	0	0.126984127	0.158730159	0.015873016	0	0.095238095	0	0.047619048	0	0	0.031746032	0.5	NA	0.34	0.571428571	0	0	NA	0.02	0	0
19/02/2025	2025	February	Ancla	14.5	5	0.17	0	0	0.4	0.05	0.08	0.08	0.12	0	0	0.1	143	7	28	28	80	0	0.328671329	0.573426573	0.083916084	0	0.013986014	0	0.027972028	0	0.083916084	0.041958042	0	0.048951049	0	0.125874126	0	0	0	0.571428571	0.464285714	0.107142857	0.775	NA	0.285714286	0.107142857	0	0	NA
19/02/2025	2025	February	Ancla	13.8	6	0.1	0	0	0.57	0	0.1	0.01	0.22	0	0	0	248	4	0	130	114	0	0.181451613	0.774193548	0.008064516	0	0.036290323	0.008064516	0	0.060483871	0.02016129	0.02016129	0	0	0	0.072580645	0	0	0	0.5	NA	0.723076923	0.842105263	NA	0	NA	0.269230769	0	NA
19/02/2025	2025	February	Barco somero	11	1	0.155	0.005	0	0.8	0	0.01	0	0	0	0	0.03	16	0	14	1	1	0	0.875	0.125	0	0	0	0	0.75	0	0.0625	0	0	0	0	0.0625	0	0	0	NA	0.142857143	0	0	NA	NA	0	0	0	NA
19/02/2025	2025	February	Barco somero	10	2	0.03	0.01	0	0.929	0	0.015	0.006	0	0.01	0	0	52	3	18	9	17	5	0.884615385	0.096153846	0	0.019230769	0	0.038461538	0.269230769	0.134615385	0.019230769	0	0	0	0	0.326923077	0	0	0.096153846	0.333333333	0.166666667	0.111111111	0	0	0	0	0	0	0
19/02/2025	2025	February	Barco somero	9	3	0.125	0.015	0	0.72	0	0.02	0	0	0.01	0	0.11	75	0	32	33	10	0	0.84	0.16	0	0	0	0	0.32	0	0	0	0.346666667	0.04	0	0.133333333	0	0	0	NA	0.25	0.121212121	0	NA	NA	0	0.090909091	0	NA
19/02/2025	2025	February	Barco somero	11	4	0.25	0	0	0.54	0	0.04	0.02	0.05	0.08	0	0.02	148	6	37	31	59	15	0.263513514	0.662162162	0.060810811	0	0.013513514	0.006756757	0.02027027	0	0.006756757	0.013513514	0.013513514	0.054054054	0	0.047297297	0	0	0.101351351	0.333333333	0.72972973	0.548387097	0.881355932	0	0.166666667	0.378378378	0.322580645	0.711864407	0
19/02/2025	2025	February	Barco somero	8	5	0.04	0.03	0	0.43	0	0.1	0.27	0.13	0	0	0	114	17	8	0	11	78	0.824561404	0.096491228	0.043859649	0	0.035087719	0.078947368	0.026315789	0	0	0	0	0	0	0.035087719	0	0	0.684210526	0.176470588	0.625	NA	0.272727273	0	0.117647059	0	NA	0	0
19/02/2025	2025	February	Barco somero	9	6	0.19	0.01	0	0.44	0	0.03	0.11	0.05	0.17	0	0	26	3	1	7	15	0	0.153846154	0.807692308	0.038461538	0	0	0.038461538	0.038461538	0	0	0.038461538	0.038461538	0	0	0	0	0	0	0.333333333	0	0.714285714	1	NA	0	0	0.142857143	1	NA
19/02/2025	2025	February	Tina	5	1	0.025	0.005	0	0.913	0.01	0.017	0	0	0.03	0	0	28	0	28	0	0	0	0.714285714	0.285714286	0	0	0	0	0.714285714	0	0	0	0	0	0	0	0	0	0	NA	0.285714286	NA	NA	NA	NA	0	NA	NA	NA
19/02/2025	2025	February	Tina	5	2	0.051	0.008	0	0.811	0.005	0.04	0	0	0.055	0	0.03	37	6	31	0	0	0	0.837837838	0.162162162	0	0	0	0.162162162	0.675675676	0	0	0	0	0	0	0	0	0	0	0	0.193548387	NA	NA	NA	0	0	NA	NA	NA
19/02/2025	2025	February	Tina	5	3	0.095	0.005	0	0.655	0.002	0.043	0	0	0.1	0	0.1	34	4	23	0	7	0	0.529411765	0.441176471	0.029411765	0	0	0.088235294	0.235294118	0	0	0	0	0	0	0.205882353	0	0	0	0	0.652173913	NA	0	NA	0	0	NA	0	NA
19/02/2025	2025	February	Tina	4.5	4	0.31	0	0	0.56	0	0.04	0	0.07	0.02	0	0	87	12	58	0	17	0	0.16091954	0.712643678	0.091954023	0.011494253	0.022988506	0.068965517	0.091954023	0	0	0	0	0	0	0	0	0	0	0.416666667	0.724137931	NA	0.882352941	NA	0.083333333	0.568965517	NA	0.882352941	NA
19/02/2025	2025	February	Tina	4.5	5	0.42	0	0	0.3	0	0.05	0	0.12	0.08	0	0.03	56	4	52	0	0	0	0.357142857	0.607142857	0.035714286	0	0	0.035714286	0.321428571	0	0	0	0	0	0	0	0	0	0	0.5	0.615384615	NA	NA	NA	0	0.096153846	NA	NA	NA
19/02/2025	2025	February	Tina	4.5	6	0.05	0	0	0.55	0.04	0.05	0	0.09	0.22	0	0	26	14	12	0	0	0	0.192307692	0.653846154	0.115384615	0	0.038461538	0.038461538	0.153846154	0	0	0	0	0	0	0	0	0	0	0.714285714	0.583333333	NA	NA	NA	0.214285714	0.166666667	NA	NA	NA
20/02/2025	2025	February	Esferas	6	1	0	0	0	0.985	0	0.015	0	0	0	0	0	23	15	2	5	1	0	0.826086957	0.130434783	0.043478261	0	0	0.52173913	0.043478261	0.173913044	0.043478261	0	0	0	0	0.043478261	0	0	0	0.133333333	0.5	0	0	NA	0	0	0	0	NA
20/02/2025	2025	February	Esferas	6	2	0.053	0	0	0.944	0	0.003	0	0	0	0	0	87	14	16	57	0	0	0.908045977	0.068965517	0.022988506	0	0	0.114942529	0.16091954	0.367816092	0.034482759	0	0	0.229885058	0	0	0	0	0	0.214285714	0.125	0.01754386	NA	NA	0	0	0	NA	NA
20/02/2025	2025	February	Esferas	8	3	0.012	0	0	0.957	0	0.011	0	0	0.02	0	0	34	13	14	7	0	0	0.941176471	0.058823529	0	0	0	0.323529412	0.411764706	0.176470588	0.029411765	0	0	0	0	0	0	0	0	0.153846154	0	0	NA	NA	0	0	0	NA	NA
20/02/2025	2025	February	Esferas	5	4	0.155	0	0	0.705	0	0.125	0.005	0.01	0	0	0	90	46	15	29	0	0	0.566666667	0.411111111	0	0	0.022222222	0.211111111	0.077777778	0.188888889	0.088888889	0	0	0	0	0	0	0	0	0.543478261	0.533333333	0.137931035	NA	NA	0.173913044	0	0	NA	NA
20/02/2025	2025	February	Esferas	5	5	0.258	0	0	0.697	0	0.045	0	0	0	0	0	168	17	47	86	0	18	0.732142857	0.202380952	0	0.017857143	0.047619048	0.06547619	0.053571429	0	0.095238095	0	0	0.416666667	0	0	0	0.041666667	0.05952381	0.352941177	0.574468085	0	NA	0.055555556	0.352941177	0	0	NA	0
20/02/2025	2025	February	Esferas	6	6	0.11	0	0	0.81	0	0.05	0	0	0.02	0	0.01	76	25	23	11	17	0	0.644736842	0.302631579	0	0.039473684	0.013157895	0.157894737	0.131578947	0.039473684	0	0	0.092105263	0	0	0.223684211	0	0	0	0.52	0.391304348	0.090909091	0	NA	0.4	0	0	0	NA
20/02/2025	2025	February	Jardin 2	4	1	0.04	0	0	0.863	0	0.043	0.003	0	0.051	0	0	36	3	5	0	28	0	1	0	0	0	0	0.083333333	0.138888889	0	0	0	0	0	0	0.777777778	0	0	0	0	0	NA	0	NA	0	0	NA	0	NA
20/02/2025	2025	February	Jardin 2	4	2	0.01	0.005	0	0.945	0	0.005	0	0	0.02	0	0.015	62	11	12	0	39	0	0.903225807	0.080645161	0.016129032	0	0	0.14516129	0.161290323	0	0	0	0	0	0	0.596774194	0	0	0	0.181818182	0.083333333	NA	0.051282051	NA	0	0	NA	0	NA
20/02/2025	2025	February	Jardin 2	4	3	0.13	0.005	0	0.78	0	0.005	0.02	0	0.02	0	0.04	65	29	11	0	25	0	0.846153846	0.153846154	0	0	0	0.384615385	0.123076923	0	0	0	0	0	0	0.338461539	0	0	0	0.137931035	0.272727273	NA	0.12	NA	0	0	NA	0	NA
20/02/2025	2025	February	Jardin 2	3	4	0.28	0	0	0.43	0	0.09	0	0	0.2	0	0	80	15	5	0	60	0	0.8875	0.1125	0	0	0	0.0875	0.05	0	0	0	0	0	0	0.75	0	0	0	0.533333333	0.2	NA	0	NA	0.066666667	0	NA	0	NA
20/02/2025	2025	February	Jardin 2	3	5	0.18	0	0	0.7	0	0.08	0	0	0.04	0	0	126	56	0	0	50	20	0.746031746	0.253968254	0	0	0	0.349206349	0	0	0	0	0	0	0	0.396825397	0	0	0	0.214285714	NA	NA	0	1	0.053571429	NA	NA	0	0
20/02/2025	2025	February	Jardin 2	2	6	0.41	0	0	0.52	0	0.06	0	0	0.01	0	0	53	51	0	0	2	0	0.886792453	0.113207547	0	0	0	0.849056604	0	0	0	0	0	0	0	0	0.037735849	0	0	0.117647059	NA	NA	0	NA	0.039215686	NA	NA	0	NA
20/02/2025	2025	February	Este Intermedio	4	1	0.1	0.01	0	0.75	0.01	0.03	0	0	0.01	0	0.09	35	21	0	0	14	0	0.8	0.2	0	0	0	0.4	0	0	0	0	0	0	0	0.2	0.2	0	0	0.333333333	NA	NA	0	NA	0	NA	NA	0	NA
20/02/2025	2025	February	Este Intermedio	5	2	0.13	0.005	0	0.8	0	0.005	0	0	0.02	0	0.04	70	0	62	0	8	0	0.971428571	0.028571429	0	0	0	0	0.857142857	0	0	0	0	0	0	0	0.114285714	0	0	NA	0.032258065	NA	0	NA	NA	0	NA	0	NA
20/02/2025	2025	February	Este Intermedio	5	3	0.03	0	0	0.915	0	0.015	0	0	0	0	0.04	31	31	0	0	0	0	0.967741936	0.032258065	0	0	0	0.967741936	0	0	0	0	0	0	0	0	0	0	0	0.032258065	NA	NA	NA	NA	0	NA	NA	NA	NA
20/02/2025	2025	February	Este Intermedio	4	4	0.074	0	0	0.626	0	0.23	0	0	0.05	0	0.02	113	17	19	1	75	1	0.867256637	0.132743363	0	0	0	0.088495575	0.097345133	0	0.008849558	0	0	0	0	0.663716814	0	0.008849558	0	0.411764706	0.421052632	0	0	0	0.117647059	0.052631579	0	0	0
20/02/2025	2025	February	Este Intermedio	3	5	0.27	0	0	0.56	0	0.17	0	0	0	0	0	46	34	12	0	0	0	0.673913044	0.326086957	0	0	0	0.5	0.173913044	0	0	0	0	0	0	0	0	0	0	0.323529412	0.333333333	NA	NA	NA	0.088235294	0	NA	NA	NA
20/02/2025	2025	February	Este Intermedio	4	6	0.06	0	0	0.66	0	0.25	0	0	0.03	0	0	175	18	7	0	150	0	0.988571429	0.011428571	0	0	0	0.102857143	0.028571429	0	0	0	0	0	0	0.857142857	0	0	0	0	0.285714286	NA	0	NA	0	0	NA	0	NA
25/02/2025	2025	February	Cueva	13	1	0	0	0	0.815	0	0.11	0.025	0	0	0	0.05	69	8	14	30	6	11	0.898550725	0.043478261	0.043478261	0.014492754	0	0.057971014	0.15942029	0.304347826	0.086956522	0	0.043478261	0	0	0.043478261	0.043478261	0.15942029	0	0.125	0.142857143	0	0	0	0	0	0	0	0
25/02/2025	2025	February	Cueva	11	2	0.02	0	0	0.847	0	0.133	0	0	0	0	0	90	8	10	27	33	12	0.9	0	0.1	0	0	0.044444444	0.111111111	0.033333333	0.088888889	0	0.111111111	0.011111111	0	0.355555556	0.011111111	0	0.133333333	0	0	0	0	0	0	0	0	0	0
25/02/2025	2025	February	Cueva	12	3	0.017817372	0.005567929	0	0.890868597	0	0.038975501	0	0	0.024498886	0	0.022271715	58	0	4	40	7	7	1	0	0	0	0	0	0.068965517	0	0.362068966	0.017241379	0.172413793	0.137931035	0	0.034482759	0.086206897	0	0.120689655	NA	0	0	0	0	NA	0	0	0	0
25/02/2025	2025	February	Cueva	10	4	0.146	0.01	0	0.681	0	0.11	0.003	0	0.05	0	0	246	0	56	104	86	0	0.68699187	0.308943089	0	0	0.004065041	0	0.146341463	0.06097561	0.219512195	0	0.032520325	0.048780488	0	0.178861789	0	0	0	NA	0.339285714	0.144230769	0.488372093	NA	NA	0.035714286	0	0.11627907	NA
25/02/2025	2025	February	Cueva	10	5	0.05	0	0	0.395	0	0.4	0.015	0	0.14	0	0	223	13	61	24	125	0	0.744394619	0.206278027	0	0	0.049327354	0	0.147982063	0.067264574	0	0	0	0	0	0.529147982	0	0	0	1	0.278688525	0.375	0.056	NA	0.384615385	0.016393443	0	0.016	NA
25/02/2025	2025	February	Cueva	10	6	0.113	0	0	0.417	0	0.35	0	0	0.12	0	0	203	2	89	17	95	0	0.901477833	0.093596059	0	0.004926108	0	0	0.374384237	0	0.083743842	0	0	0	0	0.443349754	0	0	0	1	0.134831461	0	0.052631579	NA	0.5	0.02247191	0	0	NA
25/02/2025	2025	February	Chorro	6	1	0.225	0.023	0	0.672	0	0.05	0	0	0	0	0.03	0	0	0	0	0	0	NA	NA	NA	NA	NA	NA	NA	NA	NA	NA	NA	NA	NA	NA	NA	NA	NA	NA	NA	NA	NA	NA	NA	NA	NA	NA	NA
25/02/2025	2025	February	Chorro	7	2	0.141	0	0	0.844	0	0.015	0	0	0	0	0	0	0	0	0	0	0	NA	NA	NA	NA	NA	NA	NA	NA	NA	NA	NA	NA	NA	NA	NA	NA	NA	NA	NA	NA	NA	NA	NA	NA	NA	NA	NA
25/02/2025	2025	February	Chorro	7	3	0.29	0.015	0	0.57	0	0.025	0	0	0	0	0.1	0	0	0	0	0	0	NA	NA	NA	NA	NA	NA	NA	NA	NA	NA	NA	NA	NA	NA	NA	NA	NA	NA	NA	NA	NA	NA	NA	NA	NA	NA	NA
25/02/2025	2025	February	Chorro	5	4	0.3	0	0	0.7	0	0	0	0	0	0	0	83	0	48	0	35	0	0.469879518	0.506024096	0	0.024096386	0	0	0.228915663	0	0	0	0	0	0	0.240963855	0	0	0	NA	0.5625	NA	0.428571429	NA	NA	0.166666667	NA	0.142857143	NA
25/02/2025	2025	February	Chorro	5	5	0.18	0	0	0.258	0	0.522	0	0	0.04	0	0	158	20	53	0	85	0	0.582278481	0.392405063	0	0	0.025316456	0.075949367	0.063291139	0	0	0	0	0	0	0.443037975	0	0	0	0.3	0.773584906	NA	0.176470588	NA	0.2	0.056603774	NA	0.058823529	NA
25/02/2025	2025	February	Chorro	5	6	0.13	0	0	0.72	0	0.15	0	0	0	0	0	80	16	6	8	50	0	0.3	0.7	0	0	0	0.075	0.0375	0	0	0	0.0625	0	0	0.125	0	0	0	0.625	0.5	0.375	0.8	NA	0.5	0.333333333	0	0.2	NA
25/02/2025	2025	February	Gallos	4	1	0.08	0.025	0	0.767	0	0.05	0	0	0.003	0	0.075	57	30	13	0	14	0	0.912280702	0.052631579	0.01754386	0	0.01754386	0.456140351	0.210526316	0	0	0	0	0	0	0.157894737	0.087719298	0	0	0.066666667	0.076923077	NA	0	NA	0.033333333	0	NA	0	NA
25/02/2025	2025	February	Gallos	4	2	0.1	0.075	0	0.81	0	0.01	0	0	0	0	0.005	46	18	22	0	6	0	1	0	0	0	0	0.391304348	0.47826087	0	0	0	0	0	0	0.130434783	0	0	0	0	0	NA	0	NA	0	0	NA	0	NA
25/02/2025	2025	February	Gallos	5	3	0.075	0.017	0	0.755	0	0.02	0.003	0	0	0.01	0.12	25	5	8	3	9	0	1	0	0	0	0	0.2	0.32	0.12	0	0	0	0	0	0.16	0.2	0	0	0	0	0	0	NA	0	0	0	0	NA
25/02/2025	2025	February	Gallos	5	4	0.04	0.03	0	0.58	0	0.05	0	0	0.3	0	0	180	0	45	2	133	0	0.772222222	0.227777778	0	0	0	0	0.066666667	0.005555556	0	0	0	0	0	0.7	0	0	0	NA	0.733333333	0.5	0.052631579	NA	NA	0.155555556	0	0.015037594	NA
25/02/2025	2025	February	Gallos	6	5	0.11	0.07	0	0.59	0	0.05	0	0	0.18	0	0	152	0	52	0	100	0	0.77631579	0.223684211	0	0	0	0	0.118421053	0	0	0	0	0	0	0.657894737	0	0	0	NA	0.653846154	NA	0	NA	NA	0.057692308	NA	0	NA
25/02/2025	2025	February	Gallos	6	6	0.02	0.08	0	0.33	0	0.15	0	0	0.42	0	0	98	1	23	5	69	0	0.530612245	0.469387755	0	0	0	0.010204082	0.030612245	0	0	0	0	0	0	0.489795918	0	0	0	0	0.869565217	1	0.304347826	NA	0	0.130434783	0	0.144927536	NA
[truncated: 62 more columns]
