# Supplementary material for: El Niño-driven phase shift to algal dominance on Isla del Caño’s coral reefs: implications for urgent restoration
Source: PeerJ. 2025 Nov 20;13:e20088. doi: 10.7717/peerj.20088 (PMC12640635; doi:10.7717/peerj.20088)
Supplement: Supplemental Information 24 [file peerj-13-20088-s024.csv]

date	year	month	SST	File	Longitude	Latitude	ONI
19850101	1985	1	27.35	coraltemp_v3.1_19850101.nc	-83.875	8.725000381	-1.17
19850102	1985	1	27.56	coraltemp_v3.1_19850102.nc	-83.875	8.725000381	-1.17
19850103	1985	1	27.35	coraltemp_v3.1_19850103.nc	-83.875	8.725000381	-1.17
19850104	1985	1	27.13	coraltemp_v3.1_19850104.nc	-83.875	8.725000381	-1.17
19850105	1985	1	27.55	coraltemp_v3.1_19850105.nc	-83.875	8.725000381	-1.17
19850106	1985	1	27.64	coraltemp_v3.1_19850106.nc	-83.875	8.725000381	-1.17
19850107	1985	1	27.76	coraltemp_v3.1_19850107.nc	-83.875	8.725000381	-1.17
19850108	1985	1	27.94	coraltemp_v3.1_19850108.nc	-83.875	8.725000381	-1.17
19850109	1985	1	27.86	coraltemp_v3.1_19850109.nc	-83.875	8.725000381	-1.17
19850110	1985	1	27.58	coraltemp_v3.1_19850110.nc	-83.875	8.725000381	-1.17
19850111	1985	1	27.65	coraltemp_v3.1_19850111.nc	-83.875	8.725000381	-1.17
19850112	1985	1	26.59	coraltemp_v3.1_19850112.nc	-83.875	8.725000381	-1.17
19850113	1985	1	27.17	coraltemp_v3.1_19850113.nc	-83.875	8.725000381	-1.17
19850114	1985	1	27.42	coraltemp_v3.1_19850114.nc	-83.875	8.725000381	-1.17
19850115	1985	1	27.32	coraltemp_v3.1_19850115.nc	-83.875	8.725000381	-1.17
19850116	1985	1	27.49	coraltemp_v3.1_19850116.nc	-83.875	8.725000381	-1.17
19850117	1985	1	27.5	coraltemp_v3.1_19850117.nc	-83.875	8.725000381	-1.17
19850118	1985	1	27.73	coraltemp_v3.1_19850118.nc	-83.875	8.725000381	-1.17
19850119	1985	1	27.83	coraltemp_v3.1_19850119.nc	-83.875	8.725000381	-1.17
19850120	1985	1	27.78	coraltemp_v3.1_19850120.nc	-83.875	8.725000381	-1.17
19850121	1985	1	27.5	coraltemp_v3.1_19850121.nc	-83.875	8.725000381	-1.17
19850122	1985	1	27.54	coraltemp_v3.1_19850122.nc	-83.875	8.725000381	-1.17
19850123	1985	1	27.93	coraltemp_v3.1_19850123.nc	-83.875	8.725000381	-1.17
19850124	1985	1	27.92	coraltemp_v3.1_19850124.nc	-83.875	8.725000381	-1.17
19850125	1985	1	27.97	coraltemp_v3.1_19850125.nc	-83.875	8.725000381	-1.17
19850126	1985	1	27.63	coraltemp_v3.1_19850126.nc	-83.875	8.725000381	-1.17
19850127	1985	1	27.5	coraltemp_v3.1_19850127.nc	-83.875	8.725000381	-1.17
19850128	1985	1	26.91	coraltemp_v3.1_19850128.nc	-83.875	8.725000381	-1.17
19850129	1985	1	27.29	coraltemp_v3.1_19850129.nc	-83.875	8.725000381	-1.17
19850130	1985	1	27.4	coraltemp_v3.1_19850130.nc	-83.875	8.725000381	-1.17
19850131	1985	1	27.93	coraltemp_v3.1_19850131.nc	-83.875	8.725000381	-1.17
19850201	1985	2	27.79	coraltemp_v3.1_19850201.nc	-83.875	8.725000381	-0.71
19850202	1985	2	27.81	coraltemp_v3.1_19850202.nc	-83.875	8.725000381	-0.71
19850203	1985	2	27.82	coraltemp_v3.1_19850203.nc	-83.875	8.725000381	-0.71
19850204	1985	2	28.01	coraltemp_v3.1_19850204.nc	-83.875	8.725000381	-0.71
19850205	1985	2	28.06	coraltemp_v3.1_19850205.nc	-83.875	8.725000381	-0.71
19850206	1985	2	28.06	coraltemp_v3.1_19850206.nc	-83.875	8.725000381	-0.71
19850207	1985	2	27.88	coraltemp_v3.1_19850207.nc	-83.875	8.725000381	-0.71
19850208	1985	2	27.48	coraltemp_v3.1_19850208.nc	-83.875	8.725000381	-0.71
19850209	1985	2	27.55	coraltemp_v3.1_19850209.nc	-83.875	8.725000381	-0.71
19850210	1985	2	27.88	coraltemp_v3.1_19850210.nc	-83.875	8.725000381	-0.71
19850211	1985	2	27.99	coraltemp_v3.1_19850211.nc	-83.875	8.725000381	-0.71
19850212	1985	2	28.34	coraltemp_v3.1_19850212.nc	-83.875	8.725000381	-0.71
19850213	1985	2	28.11	coraltemp_v3.1_19850213.nc	-83.875	8.725000381	-0.71
19850214	1985	2	28.09	coraltemp_v3.1_19850214.nc	-83.875	8.725000381	-0.71
19850215	1985	2	27.85	coraltemp_v3.1_19850215.nc	-83.875	8.725000381	-0.71
19850216	1985	2	27.81	coraltemp_v3.1_19850216.nc	-83.875	8.725000381	-0.71
19850217	1985	2	27.5	coraltemp_v3.1_19850217.nc	-83.875	8.725000381	-0.71
19850218	1985	2	27.57	coraltemp_v3.1_19850218.nc	-83.875	8.725000381	-0.71
19850219	1985	2	27.55	coraltemp_v3.1_19850219.nc	-83.875	8.725000381	-0.71
19850220	1985	2	27.76	coraltemp_v3.1_19850220.nc	-83.875	8.725000381	-0.71
19850221	1985	2	28.04	coraltemp_v3.1_19850221.nc	-83.875	8.725000381	-0.71
19850222	1985	2	28.14	coraltemp_v3.1_19850222.nc	-83.875	8.725000381	-0.71
19850223	1985	2	28.07	coraltemp_v3.1_19850223.nc	-83.875	8.725000381	-0.71
19850224	1985	2	27.64	coraltemp_v3.1_19850224.nc	-83.875	8.725000381	-0.71
19850225	1985	2	27.51	coraltemp_v3.1_19850225.nc	-83.875	8.725000381	-0.71
19850226	1985	2	27.64	coraltemp_v3.1_19850226.nc	-83.875	8.725000381	-0.71
19850227	1985	2	27.98	coraltemp_v3.1_19850227.nc	-83.875	8.725000381	-0.71
19850228	1985	2	28.3	coraltemp_v3.1_19850228.nc	-83.875	8.725000381	-0.71
19850301	1985	3	28.34	coraltemp_v3.1_19850301.nc	-83.875	8.725000381	-0.67
19850302	1985	3	28.18	coraltemp_v3.1_19850302.nc	-83.875	8.725000381	-0.67
19850303	1985	3	28.36	coraltemp_v3.1_19850303.nc	-83.875	8.725000381	-0.67
19850304	1985	3	28.48	coraltemp_v3.1_19850304.nc	-83.875	8.725000381	-0.67
19850305	1985	3	29.01	coraltemp_v3.1_19850305.nc	-83.875	8.725000381	-0.67
19850306	1985	3	28.54	coraltemp_v3.1_19850306.nc	-83.875	8.725000381	-0.67
19850307	1985	3	28.25	coraltemp_v3.1_19850307.nc	-83.875	8.725000381	-0.67
19850308	1985	3	28.13	coraltemp_v3.1_19850308.nc	-83.875	8.725000381	-0.67
19850309	1985	3	27.98	coraltemp_v3.1_19850309.nc	-83.875	8.725000381	-0.67
19850310	1985	3	28.17	coraltemp_v3.1_19850310.nc	-83.875	8.725000381	-0.67
19850311	1985	3	28.32	coraltemp_v3.1_19850311.nc	-83.875	8.725000381	-0.67
19850312	1985	3	28.64	coraltemp_v3.1_19850312.nc	-83.875	8.725000381	-0.67
19850313	1985	3	28.69	coraltemp_v3.1_19850313.nc	-83.875	8.725000381	-0.67
19850314	1985	3	28.15	coraltemp_v3.1_19850314.nc	-83.875	8.725000381	-0.67
19850315	1985	3	28.06	coraltemp_v3.1_19850315.nc	-83.875	8.725000381	-0.67
19850316	1985	3	28.14	coraltemp_v3.1_19850316.nc	-83.875	8.725000381	-0.67
19850317	1985	3	27.98	coraltemp_v3.1_19850317.nc	-83.875	8.725000381	-0.67
19850318	1985	3	28.06	coraltemp_v3.1_19850318.nc	-83.875	8.725000381	-0.67
19850319	1985	3	27.92	coraltemp_v3.1_19850319.nc	-83.875	8.725000381	-0.67
19850320	1985	3	28.17	coraltemp_v3.1_19850320.nc	-83.875	8.725000381	-0.67
19850321	1985	3	28.35	coraltemp_v3.1_19850321.nc	-83.875	8.725000381	-0.67
19850322	1985	3	28.39	coraltemp_v3.1_19850322.nc	-83.875	8.725000381	-0.67
19850323	1985	3	28.56	coraltemp_v3.1_19850323.nc	-83.875	8.725000381	-0.67
19850324	1985	3	28.8	coraltemp_v3.1_19850324.nc	-83.875	8.725000381	-0.67
19850325	1985	3	28.69	coraltemp_v3.1_19850325.nc	-83.875	8.725000381	-0.67
19850326	1985	3	28.55	coraltemp_v3.1_19850326.nc	-83.875	8.725000381	-0.67
19850327	1985	3	28.57	coraltemp_v3.1_19850327.nc	-83.875	8.725000381	-0.67
19850328	1985	3	28.37	coraltemp_v3.1_19850328.nc	-83.875	8.725000381	-0.67
19850329	1985	3	28.28	coraltemp_v3.1_19850329.nc	-83.875	8.725000381	-0.67
19850330	1985	3	28.11	coraltemp_v3.1_19850330.nc	-83.875	8.725000381	-0.67
19850331	1985	3	28.33	coraltemp_v3.1_19850331.nc	-83.875	8.725000381	-0.67
19850401	1985	4	28.7	coraltemp_v3.1_19850401.nc	-83.875	8.725000381	-0.93
19850402	1985	4	28.61	coraltemp_v3.1_19850402.nc	-83.875	8.725000381	-0.93
19850403	1985	4	28.62	coraltemp_v3.1_19850403.nc	-83.875	8.725000381	-0.93
19850404	1985	4	28.72	coraltemp_v3.1_19850404.nc	-83.875	8.725000381	-0.93
19850405	1985	4	28.69	coraltemp_v3.1_19850405.nc	-83.875	8.725000381	-0.93
19850406	1985	4	28.41	coraltemp_v3.1_19850406.nc	-83.875	8.725000381	-0.93
19850407	1985	4	28.36	coraltemp_v3.1_19850407.nc	-83.875	8.725000381	-0.93
19850408	1985	4	28.14	coraltemp_v3.1_19850408.nc	-83.875	8.725000381	-0.93
19850409	1985	4	28.34	coraltemp_v3.1_19850409.nc	-83.875	8.725000381	-0.93
19850410	1985	4	28.12	coraltemp_v3.1_19850410.nc	-83.875	8.725000381	-0.93
19850411	1985	4	27.95	coraltemp_v3.1_19850411.nc	-83.875	8.725000381	-0.93
19850412	1985	4	28.68	coraltemp_v3.1_19850412.nc	-83.875	8.725000381	-0.93
19850413	1985	4	29.22	coraltemp_v3.1_19850413.nc	-83.875	8.725000381	-0.93
19850414	1985	4	29.68	coraltemp_v3.1_19850414.nc	-83.875	8.725000381	-0.93
19850415	1985	4	29.92	coraltemp_v3.1_19850415.nc	-83.875	8.725000381	-0.93
19850416	1985	4	29.67	coraltemp_v3.1_19850416.nc	-83.875	8.725000381	-0.93
19850417	1985	4	29.3	coraltemp_v3.1_19850417.nc	-83.875	8.725000381	-0.93
19850418	1985	4	29.2	coraltemp_v3.1_19850418.nc	-83.875	8.725000381	-0.93
19850419	1985	4	29.36	coraltemp_v3.1_19850419.nc	-83.875	8.725000381	-0.93
19850420	1985	4	29.37	coraltemp_v3.1_19850420.nc	-83.875	8.725000381	-0.93
19850421	1985	4	29.23	coraltemp_v3.1_19850421.nc	-83.875	8.725000381	-0.93
19850422	1985	4	29.35	coraltemp_v3.1_19850422.nc	-83.875	8.725000381	-0.93
19850423	1985	4	29.36	coraltemp_v3.1_19850423.nc	-83.875	8.725000381	-0.93
19850424	1985	4	29.37	coraltemp_v3.1_19850424.nc	-83.875	8.725000381	-0.93
19850425	1985	4	28.9	coraltemp_v3.1_19850425.nc	-83.875	8.725000381	-0.93
19850426	1985	4	28.69	coraltemp_v3.1_19850426.nc	-83.875	8.725000381	-0.93
19850427	1985	4	28.63	coraltemp_v3.1_19850427.nc	-83.875	8.725000381	-0.93
19850428	1985	4	28.72	coraltemp_v3.1_19850428.nc	-83.875	8.725000381	-0.93
19850429	1985	4	28.31	coraltemp_v3.1_19850429.nc	-83.875	8.725000381	-0.93
19850430	1985	4	28.27	coraltemp_v3.1_19850430.nc	-83.875	8.725000381	-0.93
19850501	1985	5	28.27	coraltemp_v3.1_19850501.nc	-83.875	8.725000381	-0.75
19850502	1985	5	28.38	coraltemp_v3.1_19850502.nc	-83.875	8.725000381	-0.75
19850503	1985	5	28.32	coraltemp_v3.1_19850503.nc	-83.875	8.725000381	-0.75
19850504	1985	5	28.42	coraltemp_v3.1_19850504.nc	-83.875	8.725000381	-0.75
19850505	1985	5	28.17	coraltemp_v3.1_19850505.nc	-83.875	8.725000381	-0.75
19850506	1985	5	28.03	coraltemp_v3.1_19850506.nc	-83.875	8.725000381	-0.75
19850507	1985	5	28.09	coraltemp_v3.1_19850507.nc	-83.875	8.725000381	-0.75
19850508	1985	5	27.97	coraltemp_v3.1_19850508.nc	-83.875	8.725000381	-0.75
19850509	1985	5	28.64	coraltemp_v3.1_19850509.nc	-83.875	8.725000381	-0.75
19850510	1985	5	29.09	coraltemp_v3.1_19850510.nc	-83.875	8.725000381	-0.75
19850511	1985	5	28.86	coraltemp_v3.1_19850511.nc	-83.875	8.725000381	-0.75
19850512	1985	5	28.51	coraltemp_v3.1_19850512.nc	-83.875	8.725000381	-0.75
19850513	1985	5	28.62	coraltemp_v3.1_19850513.nc	-83.875	8.725000381	-0.75
19850514	1985	5	28.6	coraltemp_v3.1_19850514.nc	-83.875	8.725000381	-0.75
19850515	1985	5	28.61	coraltemp_v3.1_19850515.nc	-83.875	8.725000381	-0.75
19850516	1985	5	28.63	coraltemp_v3.1_19850516.nc	-83.875	8.725000381	-0.75
19850517	1985	5	28.78	coraltemp_v3.1_19850517.nc	-83.875	8.725000381	-0.75
19850518	1985	5	28.85	coraltemp_v3.1_19850518.nc	-83.875	8.725000381	-0.75
19850519	1985	5	28.62	coraltemp_v3.1_19850519.nc	-83.875	8.725000381	-0.75
19850520	1985	5	28.48	coraltemp_v3.1_19850520.nc	-83.875	8.725000381	-0.75
19850521	1985	5	28.3	coraltemp_v3.1_19850521.nc	-83.875	8.725000381	-0.75
19850522	1985	5	28.12	coraltemp_v3.1_19850522.nc	-83.875	8.725000381	-0.75
19850523	1985	5	28.05	coraltemp_v3.1_19850523.nc	-83.875	8.725000381	-0.75
19850524	1985	5	28.29	coraltemp_v3.1_19850524.nc	-83.875	8.725000381	-0.75
19850525	1985	5	28.33	coraltemp_v3.1_19850525.nc	-83.875	8.725000381	-0.75
19850526	1985	5	28.44	coraltemp_v3.1_19850526.nc	-83.875	8.725000381	-0.75
19850527	1985	5	28.48	coraltemp_v3.1_19850527.nc	-83.875	8.725000381	-0.75
19850528	1985	5	28.58	coraltemp_v3.1_19850528.nc	-83.875	8.725000381	-0.75
19850529	1985	5	28.25	coraltemp_v3.1_19850529.nc	-83.875	8.725000381	-0.75
19850530	1985	5	28.05	coraltemp_v3.1_19850530.nc	-83.875	8.725000381	-0.75
19850531	1985	5	28.02	coraltemp_v3.1_19850531.nc	-83.875	8.725000381	-0.75
19850601	1985	6	28.44	coraltemp_v3.1_19850601.nc	-83.875	8.725000381	-0.65
19850602	1985	6	28.52	coraltemp_v3.1_19850602.nc	-83.875	8.725000381	-0.65
19850603	1985	6	28.38	coraltemp_v3.1_19850603.nc	-83.875	8.725000381	-0.65
19850604	1985	6	28.18	coraltemp_v3.1_19850604.nc	-83.875	8.725000381	-0.65
19850605	1985	6	28.04	coraltemp_v3.1_19850605.nc	-83.875	8.725000381	-0.65
19850606	1985	6	28.02	coraltemp_v3.1_19850606.nc	-83.875	8.725000381	-0.65
19850607	1985	6	28.37	coraltemp_v3.1_19850607.nc	-83.875	8.725000381	-0.65
19850608	1985	6	28.34	coraltemp_v3.1_19850608.nc	-83.875	8.725000381	-0.65
19850609	1985	6	28.31	coraltemp_v3.1_19850609.nc	-83.875	8.725000381	-0.65
19850610	1985	6	28.28	coraltemp_v3.1_19850610.nc	-83.875	8.725000381	-0.65
19850611	1985	6	28.43	coraltemp_v3.1_19850611.nc	-83.875	8.725000381	-0.65
19850612	1985	6	28.4	coraltemp_v3.1_19850612.nc	-83.875	8.725000381	-0.65
19850613	1985	6	28.33	coraltemp_v3.1_19850613.nc	-83.875	8.725000381	-0.65
19850614	1985	6	28.64	coraltemp_v3.1_19850614.nc	-83.875	8.725000381	-0.65
19850615	1985	6	28.44	coraltemp_v3.1_19850615.nc	-83.875	8.725000381	-0.65
19850616	1985	6	28.33	coraltemp_v3.1_19850616.nc	-83.875	8.725000381	-0.65
19850617	1985	6	28.12	coraltemp_v3.1_19850617.nc	-83.875	8.725000381	-0.65
19850618	1985	6	28.23	coraltemp_v3.1_19850618.nc	-83.875	8.725000381	-0.65
19850619	1985	6	28.16	coraltemp_v3.1_19850619.nc	-83.875	8.725000381	-0.65
19850620	1985	6	28.03	coraltemp_v3.1_19850620.nc	-83.875	8.725000381	-0.65
19850621	1985	6	28	coraltemp_v3.1_19850621.nc	-83.875	8.725000381	-0.65
19850622	1985	6	28.06	coraltemp_v3.1_19850622.nc	-83.875	8.725000381	-0.65
19850623	1985	6	28.08	coraltemp_v3.1_19850623.nc	-83.875	8.725000381	-0.65
19850624	1985	6	28.14	coraltemp_v3.1_19850624.nc	-83.875	8.725000381	-0.65
19850625	1985	6	28.18	coraltemp_v3.1_19850625.nc	-83.875	8.725000381	-0.65
19850626	1985	6	28.29	coraltemp_v3.1_19850626.nc	-83.875	8.725000381	-0.65
19850627	1985	6	28.15	coraltemp_v3.1_19850627.nc	-83.875	8.725000381	-0.65
19850628	1985	6	28.16	coraltemp_v3.1_19850628.nc	-83.875	8.725000381	-0.65
19850629	1985	6	27.9	coraltemp_v3.1_19850629.nc	-83.875	8.725000381	-0.65
19850630	1985	6	27.58	coraltemp_v3.1_19850630.nc	-83.875	8.725000381	-0.65
19850701	1985	7	27.42	coraltemp_v3.1_19850701.nc	-83.875	8.725000381	-0.47
19850702	1985	7	27.64	coraltemp_v3.1_19850702.nc	-83.875	8.725000381	-0.47
19850703	1985	7	27.79	coraltemp_v3.1_19850703.nc	-83.875	8.725000381	-0.47
19850704	1985	7	28.07	coraltemp_v3.1_19850704.nc	-83.875	8.725000381	-0.47
19850705	1985	7	28.18	coraltemp_v3.1_19850705.nc	-83.875	8.725000381	-0.47
19850706	1985	7	28.69	coraltemp_v3.1_19850706.nc	-83.875	8.725000381	-0.47
19850707	1985	7	28.72	coraltemp_v3.1_19850707.nc	-83.875	8.725000381	-0.47
19850708	1985	7	28.9	coraltemp_v3.1_19850708.nc	-83.875	8.725000381	-0.47
19850709	1985	7	28.7	coraltemp_v3.1_19850709.nc	-83.875	8.725000381	-0.47
19850710	1985	7	28.35	coraltemp_v3.1_19850710.nc	-83.875	8.725000381	-0.47
19850711	1985	7	28.27	coraltemp_v3.1_19850711.nc	-83.875	8.725000381	-0.47
19850712	1985	7	28.08	coraltemp_v3.1_19850712.nc	-83.875	8.725000381	-0.47
19850713	1985	7	28.12	coraltemp_v3.1_19850713.nc	-83.875	8.725000381	-0.47
19850714	1985	7	28.34	coraltemp_v3.1_19850714.nc	-83.875	8.725000381	-0.47
19850715	1985	7	28.5	coraltemp_v3.1_19850715.nc	-83.875	8.725000381	-0.47
19850716	1985	7	28.52	coraltemp_v3.1_19850716.nc	-83.875	8.725000381	-0.47
19850717	1985	7	28.63	coraltemp_v3.1_19850717.nc	-83.875	8.725000381	-0.47
19850718	1985	7	28.41	coraltemp_v3.1_19850718.nc	-83.875	8.725000381	-0.47
19850719	1985	7	28.57	coraltemp_v3.1_19850719.nc	-83.875	8.725000381	-0.47
19850720	1985	7	28.84	coraltemp_v3.1_19850720.nc	-83.875	8.725000381	-0.47
19850721	1985	7	28.44	coraltemp_v3.1_19850721.nc	-83.875	8.725000381	-0.47
19850722	1985	7	28.18	coraltemp_v3.1_19850722.nc	-83.875	8.725000381	-0.47
19850723	1985	7	28.18	coraltemp_v3.1_19850723.nc	-83.875	8.725000381	-0.47
19850724	1985	7	27.9	coraltemp_v3.1_19850724.nc	-83.875	8.725000381	-0.47
19850725	1985	7	27.48	coraltemp_v3.1_19850725.nc	-83.875	8.725000381	-0.47
19850726	1985	7	27.29	coraltemp_v3.1_19850726.nc	-83.875	8.725000381	-0.47
19850727	1985	7	27.15	coraltemp_v3.1_19850727.nc	-83.875	8.725000381	-0.47
19850728	1985	7	27.22	coraltemp_v3.1_19850728.nc	-83.875	8.725000381	-0.47
19850729	1985	7	27.31	coraltemp_v3.1_19850729.nc	-83.875	8.725000381	-0.47
19850730	1985	7	27.99	coraltemp_v3.1_19850730.nc	-83.875	8.725000381	-0.47
19850731	1985	7	28.12	coraltemp_v3.1_19850731.nc	-83.875	8.725000381	-0.47
19850801	1985	8	28.6	coraltemp_v3.1_19850801.nc	-83.875	8.725000381	-0.35
19850802	1985	8	28.39	coraltemp_v3.1_19850802.nc	-83.875	8.725000381	-0.35
19850803	1985	8	28.26	coraltemp_v3.1_19850803.nc	-83.875	8.725000381	-0.35
19850804	1985	8	28.06	coraltemp_v3.1_19850804.nc	-83.875	8.725000381	-0.35
19850805	1985	8	28.32	coraltemp_v3.1_19850805.nc	-83.875	8.725000381	-0.35
19850806	1985	8	28.03	coraltemp_v3.1_19850806.nc	-83.875	8.725000381	-0.35
19850807	1985	8	27.92	coraltemp_v3.1_19850807.nc	-83.875	8.725000381	-0.35
19850808	1985	8	27.76	coraltemp_v3.1_19850808.nc	-83.875	8.725000381	-0.35
19850809	1985	8	27.65	coraltemp_v3.1_19850809.nc	-83.875	8.725000381	-0.35
19850810	1985	8	27.71	coraltemp_v3.1_19850810.nc	-83.875	8.725000381	-0.35
19850811	1985	8	27.72	coraltemp_v3.1_19850811.nc	-83.875	8.725000381	-0.35
19850812	1985	8	27.6	coraltemp_v3.1_19850812.nc	-83.875	8.725000381	-0.35
19850813	1985	8	27.58	coraltemp_v3.1_19850813.nc	-83.875	8.725000381	-0.35
19850814	1985	8	27.56	coraltemp_v3.1_19850814.nc	-83.875	8.725000381	-0.35
19850815	1985	8	27.74	coraltemp_v3.1_19850815.nc	-83.875	8.725000381	-0.35
19850816	1985	8	27.95	coraltemp_v3.1_19850816.nc	-83.875	8.725000381	-0.35
19850817	1985	8	28.39	coraltemp_v3.1_19850817.nc	-83.875	8.725000381	-0.35
19850818	1985	8	28.29	coraltemp_v3.1_19850818.nc	-83.875	8.725000381	-0.35
19850819	1985	8	28.42	coraltemp_v3.1_19850819.nc	-83.875	8.725000381	-0.35
19850820	1985	8	28.27	coraltemp_v3.1_19850820.nc	-83.875	8.725000381	-0.35
19850821	1985	8	28.27	coraltemp_v3.1_19850821.nc	-83.875	8.725000381	-0.35
19850822	1985	8	28.02	coraltemp_v3.1_19850822.nc	-83.875	8.725000381	-0.35
19850823	1985	8	27.83	coraltemp_v3.1_19850823.nc	-83.875	8.725000381	-0.35
19850824	1985	8	27.92	coraltemp_v3.1_19850824.nc	-83.875	8.725000381	-0.35
19850825	1985	8	28.08	coraltemp_v3.1_19850825.nc	-83.875	8.725000381	-0.35
19850826	1985	8	28.13	coraltemp_v3.1_19850826.nc	-83.875	8.725000381	-0.35
19850827	1985	8	28.15	coraltemp_v3.1_19850827.nc	-83.875	8.725000381	-0.35
19850828	1985	8	28.22	coraltemp_v3.1_19850828.nc	-83.875	8.725000381	-0.35
19850829	1985	8	28.17	coraltemp_v3.1_19850829.nc	-83.875	8.725000381	-0.35
19850830	1985	8	28.42	coraltemp_v3.1_19850830.nc	-83.875	8.725000381	-0.35
19850831	1985	8	28.13	coraltemp_v3.1_19850831.nc	-83.875	8.725000381	-0.35
19850901	1985	9	28.1	coraltemp_v3.1_19850901.nc	-83.875	8.725000381	-0.55
19850902	1985	9	27.91	coraltemp_v3.1_19850902.nc	-83.875	8.725000381	-0.55
19850903	1985	9	27.66	coraltemp_v3.1_19850903.nc	-83.875	8.725000381	-0.55
19850904	1985	9	27.47	coraltemp_v3.1_19850904.nc	-83.875	8.725000381	-0.55
19850905	1985	9	27.57	coraltemp_v3.1_19850905.nc	-83.875	8.725000381	-0.55
19850906	1985	9	27.83	coraltemp_v3.1_19850906.nc	-83.875	8.725000381	-0.55
19850907	1985	9	28.03	coraltemp_v3.1_19850907.nc	-83.875	8.725000381	-0.55
19850908	1985	9	27.75	coraltemp_v3.1_19850908.nc	-83.875	8.725000381	-0.55
19850909	1985	9	27.64	coraltemp_v3.1_19850909.nc	-83.875	8.725000381	-0.55
19850910	1985	9	27.57	coraltemp_v3.1_19850910.nc	-83.875	8.725000381	-0.55
19850911	1985	9	27.72	coraltemp_v3.1_19850911.nc	-83.875	8.725000381	-0.55
19850912	1985	9	27.81	coraltemp_v3.1_19850912.nc	-83.875	8.725000381	-0.55
19850913	1985	9	27.69	coraltemp_v3.1_19850913.nc	-83.875	8.725000381	-0.55
19850914	1985	9	27.78	coraltemp_v3.1_19850914.nc	-83.875	8.725000381	-0.55
19850915	1985	9	27.71	coraltemp_v3.1_19850915.nc	-83.875	8.725000381	-0.55
19850916	1985	9	27.85	coraltemp_v3.1_19850916.nc	-83.875	8.725000381	-0.55
19850917	1985	9	27.86	coraltemp_v3.1_19850917.nc	-83.875	8.725000381	-0.55
19850918	1985	9	27.88	coraltemp_v3.1_19850918.nc	-83.875	8.725000381	-0.55
19850919	1985	9	28.09	coraltemp_v3.1_19850919.nc	-83.875	8.725000381	-0.55
19850920	1985	9	28.06	coraltemp_v3.1_19850920.nc	-83.875	8.725000381	-0.55
19850921	1985	9	27.94	coraltemp_v3.1_19850921.nc	-83.875	8.725000381	-0.55
19850922	1985	9	28.02	coraltemp_v3.1_19850922.nc	-83.875	8.725000381	-0.55
19850923	1985	9	28.19	coraltemp_v3.1_19850923.nc	-83.875	8.725000381	-0.55
19850924	1985	9	28.34	coraltemp_v3.1_19850924.nc	-83.875	8.725000381	-0.55
19850925	1985	9	28.25	coraltemp_v3.1_19850925.nc	-83.875	8.725000381	-0.55
19850926	1985	9	28.02	coraltemp_v3.1_19850926.nc	-83.875	8.725000381	-0.55
19850927	1985	9	28	coraltemp_v3.1_19850927.nc	-83.875	8.725000381	-0.55
19850928	1985	9	27.34	coraltemp_v3.1_19850928.nc	-83.875	8.725000381	-0.55
19850929	1985	9	27.26	coraltemp_v3.1_19850929.nc	-83.875	8.725000381	-0.55
19850930	1985	9	27.28	coraltemp_v3.1_19850930.nc	-83.875	8.725000381	-0.55
19851001	1985	10	27.6	coraltemp_v3.1_19851001.nc	-83.875	8.725000381	-0.3
19851002	1985	10	27.56	coraltemp_v3.1_19851002.nc	-83.875	8.725000381	-0.3
19851003	1985	10	27.58	coraltemp_v3.1_19851003.nc	-83.875	8.725000381	-0.3
19851004	1985	10	27.4	coraltemp_v3.1_19851004.nc	-83.875	8.725000381	-0.3
19851005	1985	10	27.17	coraltemp_v3.1_19851005.nc	-83.875	8.725000381	-0.3
19851006	1985	10	27.25	coraltemp_v3.1_19851006.nc	-83.875	8.725000381	-0.3
19851007	1985	10	27.32	coraltemp_v3.1_19851007.nc	-83.875	8.725000381	-0.3
19851008	1985	10	27.29	coraltemp_v3.1_19851008.nc	-83.875	8.725000381	-0.3
19851009	1985	10	27.41	coraltemp_v3.1_19851009.nc	-83.875	8.725000381	-0.3
19851010	1985	10	27.63	coraltemp_v3.1_19851010.nc	-83.875	8.725000381	-0.3
19851011	1985	10	27.75	coraltemp_v3.1_19851011.nc	-83.875	8.725000381	-0.3
19851012	1985	10	27.37	coraltemp_v3.1_19851012.nc	-83.875	8.725000381	-0.3
19851013	1985	10	27.42	coraltemp_v3.1_19851013.nc	-83.875	8.725000381	-0.3
19851014	1985	10	27.21	coraltemp_v3.1_19851014.nc	-83.875	8.725000381	-0.3
19851015	1985	10	27.49	coraltemp_v3.1_19851015.nc	-83.875	8.725000381	-0.3
19851016	1985	10	27.71	coraltemp_v3.1_19851016.nc	-83.875	8.725000381	-0.3
19851017	1985	10	27.87	coraltemp_v3.1_19851017.nc	-83.875	8.725000381	-0.3
19851018	1985	10	27.82	coraltemp_v3.1_19851018.nc	-83.875	8.725000381	-0.3
19851019	1985	10	27.78	coraltemp_v3.1_19851019.nc	-83.875	8.725000381	-0.3
19851020	1985	10	28.13	coraltemp_v3.1_19851020.nc	-83.875	8.725000381	-0.3
19851021	1985	10	28.02	coraltemp_v3.1_19851021.nc	-83.875	8.725000381	-0.3
19851022	1985	10	28.08	coraltemp_v3.1_19851022.nc	-83.875	8.725000381	-0.3
19851023	1985	10	28.05	coraltemp_v3.1_19851023.nc	-83.875	8.725000381	-0.3
19851024	1985	10	27.72	coraltemp_v3.1_19851024.nc	-83.875	8.725000381	-0.3
19851025	1985	10	27.3	coraltemp_v3.1_19851025.nc	-83.875	8.725000381	-0.3
19851026	1985	10	27.5	coraltemp_v3.1_19851026.nc	-83.875	8.725000381	-0.3
19851027	1985	10	27.5	coraltemp_v3.1_19851027.nc	-83.875	8.725000381	-0.3
19851028	1985	10	27.61	coraltemp_v3.1_19851028.nc	-83.875	8.725000381	-0.3
19851029	1985	10	27.44	coraltemp_v3.1_19851029.nc	-83.875	8.725000381	-0.3
19851030	1985	10	27.05	coraltemp_v3.1_19851030.nc	-83.875	8.725000381	-0.3
19851031	1985	10	27.19	coraltemp_v3.1_19851031.nc	-83.875	8.725000381	-0.3
19851101	1985	11	27.32	coraltemp_v3.1_19851101.nc	-83.875	8.725000381	-0.2
19851102	1985	11	27.17	coraltemp_v3.1_19851102.nc	-83.875	8.725000381	-0.2
19851103	1985	11	27.1	coraltemp_v3.1_19851103.nc	-83.875	8.725000381	-0.2
19851104	1985	11	27.1	coraltemp_v3.1_19851104.nc	-83.875	8.725000381	-0.2
19851105	1985	11	27.04	coraltemp_v3.1_19851105.nc	-83.875	8.725000381	-0.2
19851106	1985	11	26.78	coraltemp_v3.1_19851106.nc	-83.875	8.725000381	-0.2
19851107	1985	11	26.52	coraltemp_v3.1_19851107.nc	-83.875	8.725000381	-0.2
19851108	1985	11	26.4	coraltemp_v3.1_19851108.nc	-83.875	8.725000381	-0.2
19851109	1985	11	26.45	coraltemp_v3.1_19851109.nc	-83.875	8.725000381	-0.2
19851110	1985	11	26.66	coraltemp_v3.1_19851110.nc	-83.875	8.725000381	-0.2
19851111	1985	11	27.15	coraltemp_v3.1_19851111.nc	-83.875	8.725000381	-0.2
19851112	1985	11	26.98	coraltemp_v3.1_19851112.nc	-83.875	8.725000381	-0.2
19851113	1985	11	27.05	coraltemp_v3.1_19851113.nc	-83.875	8.725000381	-0.2
19851114	1985	11	27.03	coraltemp_v3.1_19851114.nc	-83.875	8.725000381	-0.2
19851115	1985	11	27.02	coraltemp_v3.1_19851115.nc	-83.875	8.725000381	-0.2
19851116	1985	11	26.78	coraltemp_v3.1_19851116.nc	-83.875	8.725000381	-0.2
19851117	1985	11	26.93	coraltemp_v3.1_19851117.nc	-83.875	8.725000381	-0.2
19851118	1985	11	27.04	coraltemp_v3.1_19851118.nc	-83.875	8.725000381	-0.2
19851119	1985	11	26.96	coraltemp_v3.1_19851119.nc	-83.875	8.725000381	-0.2
19851120	1985	11	26.93	coraltemp_v3.1_19851120.nc	-83.875	8.725000381	-0.2
19851121	1985	11	27.11	coraltemp_v3.1_19851121.nc	-83.875	8.725000381	-0.2
19851122	1985	11	27.53	coraltemp_v3.1_19851122.nc	-83.875	8.725000381	-0.2
19851123	1985	11	27.53	coraltemp_v3.1_19851123.nc	-83.875	8.725000381	-0.2
19851124	1985	11	27.49	coraltemp_v3.1_19851124.nc	-83.875	8.725000381	-0.2
19851125	1985	11	27.32	coraltemp_v3.1_19851125.nc	-83.875	8.725000381	-0.2
19851126	1985	11	27.29	coraltemp_v3.1_19851126.nc	-83.875	8.725000381	-0.2
19851127	1985	11	27.44	coraltemp_v3.1_19851127.nc	-83.875	8.725000381	-0.2
19851128	1985	11	27.51	coraltemp_v3.1_19851128.nc	-83.875	8.725000381	-0.2
19851129	1985	11	27.51	coraltemp_v3.1_19851129.nc	-83.875	8.725000381	-0.2
19851130	1985	11	27.15	coraltemp_v3.1_19851130.nc	-83.875	8.725000381	-0.2
19851201	1985	12	26.92	coraltemp_v3.1_19851201.nc	-83.875	8.725000381	-0.32
19851202	1985	12	27.1	coraltemp_v3.1_19851202.nc	-83.875	8.725000381	-0.32
19851203	1985	12	27.42	coraltemp_v3.1_19851203.nc	-83.875	8.725000381	-0.32
19851204	1985	12	27.53	coraltemp_v3.1_19851204.nc	-83.875	8.725000381	-0.32
19851205	1985	12	27.66	coraltemp_v3.1_19851205.nc	-83.875	8.725000381	-0.32
19851206	1985	12	27.42	coraltemp_v3.1_19851206.nc	-83.875	8.725000381	-0.32
19851207	1985	12	27.18	coraltemp_v3.1_19851207.nc	-83.875	8.725000381	-0.32
19851208	1985	12	27.13	coraltemp_v3.1_19851208.nc	-83.875	8.725000381	-0.32
19851209	1985	12	27.06	coraltemp_v3.1_19851209.nc	-83.875	8.725000381	-0.32
19851210	1985	12	27.31	coraltemp_v3.1_19851210.nc	-83.875	8.725000381	-0.32
19851211	1985	12	27.42	coraltemp_v3.1_19851211.nc	-83.875	8.725000381	-0.32
19851212	1985	12	27.43	coraltemp_v3.1_19851212.nc	-83.875	8.725000381	-0.32
19851213	1985	12	27.5	coraltemp_v3.1_19851213.nc	-83.875	8.725000381	-0.32
19851214	1985	12	27.65	coraltemp_v3.1_19851214.nc	-83.875	8.725000381	-0.32
19851215	1985	12	27.63	coraltemp_v3.1_19851215.nc	-83.875	8.725000381	-0.32
19851216	1985	12	27.56	coraltemp_v3.1_19851216.nc	-83.875	8.725000381	-0.32
19851217	1985	12	27.76	coraltemp_v3.1_19851217.nc	-83.875	8.725000381	-0.32
19851218	1985	12	27.72	coraltemp_v3.1_19851218.nc	-83.875	8.725000381	-0.32
19851219	1985	12	27.82	coraltemp_v3.1_19851219.nc	-83.875	8.725000381	-0.32
19851220	1985	12	27.97	coraltemp_v3.1_19851220.nc	-83.875	8.725000381	-0.32
19851221	1985	12	27.83	coraltemp_v3.1_19851221.nc	-83.875	8.725000381	-0.32
19851222	1985	12	27.62	coraltemp_v3.1_19851222.nc	-83.875	8.725000381	-0.32
19851223	1985	12	27.42	coraltemp_v3.1_19851223.nc	-83.875	8.725000381	-0.32
19851224	1985	12	27.44	coraltemp_v3.1_19851224.nc	-83.875	8.725000381	-0.32
19851225	1985	12	27.6	coraltemp_v3.1_19851225.nc	-83.875	8.725000381	-0.32
19851226	1985	12	27.66	coraltemp_v3.1_19851226.nc	-83.875	8.725000381	-0.32
19851227	1985	12	27.42	coraltemp_v3.1_19851227.nc	-83.875	8.725000381	-0.32
19851228	1985	12	27.53	coraltemp_v3.1_19851228.nc	-83.875	8.725000381	-0.32
19851229	1985	12	27.24	coraltemp_v3.1_19851229.nc	-83.875	8.725000381	-0.32
19851230	1985	12	27.05	coraltemp_v3.1_19851230.nc	-83.875	8.725000381	-0.32
19851231	1985	12	27.26	coraltemp_v3.1_19851231.nc	-83.875	8.725000381	-0.32
19860101	1986	1	27.46	coraltemp_v3.1_19860101.nc	-83.875	8.725000381	-0.56
19860102	1986	1	27.55	coraltemp_v3.1_19860102.nc	-83.875	8.725000381	-0.56
19860103	1986	1	27.63	coraltemp_v3.1_19860103.nc	-83.875	8.725000381	-0.56
19860104	1986	1	28.24	coraltemp_v3.1_19860104.nc	-83.875	8.725000381	-0.56
19860105	1986	1	28.25	coraltemp_v3.1_19860105.nc	-83.875	8.725000381	-0.56
19860106	1986	1	27.89	coraltemp_v3.1_19860106.nc	-83.875	8.725000381	-0.56
19860107	1986	1	27.7	coraltemp_v3.1_19860107.nc	-83.875	8.725000381	-0.56
19860108	1986	1	27.7	coraltemp_v3.1_19860108.nc	-83.875	8.725000381	-0.56
19860109	1986	1	27.87	coraltemp_v3.1_19860109.nc	-83.875	8.725000381	-0.56
19860110	1986	1	27.85	coraltemp_v3.1_19860110.nc	-83.875	8.725000381	-0.56
19860111	1986	1	27.56	coraltemp_v3.1_19860111.nc	-83.875	8.725000381	-0.56
19860112	1986	1	27.39	coraltemp_v3.1_19860112.nc	-83.875	8.725000381	-0.56
19860113	1986	1	27.8	coraltemp_v3.1_19860113.nc	-83.875	8.725000381	-0.56
19860114	1986	1	28	coraltemp_v3.1_19860114.nc	-83.875	8.725000381	-0.56
19860115	1986	1	28.03	coraltemp_v3.1_19860115.nc	-83.875	8.725000381	-0.56
19860116	1986	1	28	coraltemp_v3.1_19860116.nc	-83.875	8.725000381	-0.56
19860117	1986	1	28.19	coraltemp_v3.1_19860117.nc	-83.875	8.725000381	-0.56
19860118	1986	1	28.28	coraltemp_v3.1_19860118.nc	-83.875	8.725000381	-0.56
19860119	1986	1	28.41	coraltemp_v3.1_19860119.nc	-83.875	8.725000381	-0.56
19860120	1986	1	27.81	coraltemp_v3.1_19860120.nc	-83.875	8.725000381	-0.56
19860121	1986	1	27.8	coraltemp_v3.1_19860121.nc	-83.875	8.725000381	-0.56
19860122	1986	1	27.85	coraltemp_v3.1_19860122.nc	-83.875	8.725000381	-0.56
19860123	1986	1	27.97	coraltemp_v3.1_19860123.nc	-83.875	8.725000381	-0.56
19860124	1986	1	27.97	coraltemp_v3.1_19860124.nc	-83.875	8.725000381	-0.56
19860125	1986	1	27.95	coraltemp_v3.1_19860125.nc	-83.875	8.725000381	-0.56
19860126	1986	1	27.8	coraltemp_v3.1_19860126.nc	-83.875	8.725000381	-0.56
19860127	1986	1	28.02	coraltemp_v3.1_19860127.nc	-83.875	8.725000381	-0.56
19860128	1986	1	27.87	coraltemp_v3.1_19860128.nc	-83.875	8.725000381	-0.56
19860129	1986	1	27.75	coraltemp_v3.1_19860129.nc	-83.875	8.725000381	-0.56
19860130	1986	1	27.41	coraltemp_v3.1_19860130.nc	-83.875	8.725000381	-0.56
19860131	1986	1	26.82	coraltemp_v3.1_19860131.nc	-83.875	8.725000381	-0.56
19860201	1986	2	26.8	coraltemp_v3.1_19860201.nc	-83.875	8.725000381	-0.6
19860202	1986	2	27.44	coraltemp_v3.1_19860202.nc	-83.875	8.725000381	-0.6
19860203	1986	2	27.6	coraltemp_v3.1_19860203.nc	-83.875	8.725000381	-0.6
19860204	1986	2	27.71	coraltemp_v3.1_19860204.nc	-83.875	8.725000381	-0.6
19860205	1986	2	27.35	coraltemp_v3.1_19860205.nc	-83.875	8.725000381	-0.6
19860206	1986	2	27.61	coraltemp_v3.1_19860206.nc	-83.875	8.725000381	-0.6
19860207	1986	2	27.77	coraltemp_v3.1_19860207.nc	-83.875	8.725000381	-0.6
19860208	1986	2	27.75	coraltemp_v3.1_19860208.nc	-83.875	8.725000381	-0.6
19860209	1986	2	27.69	coraltemp_v3.1_19860209.nc	-83.875	8.725000381	-0.6
19860210	1986	2	27.78	coraltemp_v3.1_19860210.nc	-83.875	8.725000381	-0.6
19860211	1986	2	28.33	coraltemp_v3.1_19860211.nc	-83.875	8.725000381	-0.6
19860212	1986	2	28.22	coraltemp_v3.1_19860212.nc	-83.875	8.725000381	-0.6
19860213	1986	2	28.34	coraltemp_v3.1_19860213.nc	-83.875	8.725000381	-0.6
19860214	1986	2	28.13	coraltemp_v3.1_19860214.nc	-83.875	8.725000381	-0.6
19860215	1986	2	28.27	coraltemp_v3.1_19860215.nc	-83.875	8.725000381	-0.6
19860216	1986	2	28.3	coraltemp_v3.1_19860216.nc	-83.875	8.725000381	-0.6
19860217	1986	2	28.32	coraltemp_v3.1_19860217.nc	-83.875	8.725000381	-0.6
19860218	1986	2	28.08	coraltemp_v3.1_19860218.nc	-83.875	8.725000381	-0.6
19860219	1986	2	27.89	coraltemp_v3.1_19860219.nc	-83.875	8.725000381	-0.6
19860220	1986	2	28.25	coraltemp_v3.1_19860220.nc	-83.875	8.725000381	-0.6
19860221	1986	2	28.39	coraltemp_v3.1_19860221.nc	-83.875	8.725000381	-0.6
19860222	1986	2	28.18	coraltemp_v3.1_19860222.nc	-83.875	8.725000381	-0.6
19860223	1986	2	28.34	coraltemp_v3.1_19860223.nc	-83.875	8.725000381	-0.6
19860224	1986	2	28.38	coraltemp_v3.1_19860224.nc	-83.875	8.725000381	-0.6
19860225	1986	2	27.9	coraltemp_v3.1_19860225.nc	-83.875	8.725000381	-0.6
19860226	1986	2	27.91	coraltemp_v3.1_19860226.nc	-83.875	8.725000381	-0.6
19860227	1986	2	27.89	coraltemp_v3.1_19860227.nc	-83.875	8.725000381	-0.6
19860228	1986	2	27.8	coraltemp_v3.1_19860228.nc	-83.875	8.725000381	-0.6
19860301	1986	3	28.06	coraltemp_v3.1_19860301.nc	-83.875	8.725000381	-0.26
19860302	1986	3	28.25	coraltemp_v3.1_19860302.nc	-83.875	8.725000381	-0.26
19860303	1986	3	28.41	coraltemp_v3.1_19860303.nc	-83.875	8.725000381	-0.26
19860304	1986	3	28.47	coraltemp_v3.1_19860304.nc	-83.875	8.725000381	-0.26
19860305	1986	3	28.32	coraltemp_v3.1_19860305.nc	-83.875	8.725000381	-0.26
19860306	1986	3	28.03	coraltemp_v3.1_19860306.nc	-83.875	8.725000381	-0.26
19860307	1986	3	27.92	coraltemp_v3.1_19860307.nc	-83.875	8.725000381	-0.26
19860308	1986	3	28.1	coraltemp_v3.1_19860308.nc	-83.875	8.725000381	-0.26
19860309	1986	3	28.1	coraltemp_v3.1_19860309.nc	-83.875	8.725000381	-0.26
19860310	1986	3	28.27	coraltemp_v3.1_19860310.nc	-83.875	8.725000381	-0.26
19860311	1986	3	28.24	coraltemp_v3.1_19860311.nc	-83.875	8.725000381	-0.26
19860312	1986	3	28.73	coraltemp_v3.1_19860312.nc	-83.875	8.725000381	-0.26
19860313	1986	3	28.79	coraltemp_v3.1_19860313.nc	-83.875	8.725000381	-0.26
19860314	1986	3	29.49	coraltemp_v3.1_19860314.nc	-83.875	8.725000381	-0.26
19860315	1986	3	28.37	coraltemp_v3.1_19860315.nc	-83.875	8.725000381	-0.26
19860316	1986	3	28.19	coraltemp_v3.1_19860316.nc	-83.875	8.725000381	-0.26
19860317	1986	3	28.13	coraltemp_v3.1_19860317.nc	-83.875	8.725000381	-0.26
19860318	1986	3	27.94	coraltemp_v3.1_19860318.nc	-83.875	8.725000381	-0.26
19860319	1986	3	27.93	coraltemp_v3.1_19860319.nc	-83.875	8.725000381	-0.26
19860320	1986	3	27.94	coraltemp_v3.1_19860320.nc	-83.875	8.725000381	-0.26
19860321	1986	3	28.14	coraltemp_v3.1_19860321.nc	-83.875	8.725000381	-0.26
19860322	1986	3	28.76	coraltemp_v3.1_19860322.nc	-83.875	8.725000381	-0.26
19860323	1986	3	28.58	coraltemp_v3.1_19860323.nc	-83.875	8.725000381	-0.26
19860324	1986	3	28.52	coraltemp_v3.1_19860324.nc	-83.875	8.725000381	-0.26
19860325	1986	3	28.38	coraltemp_v3.1_19860325.nc	-83.875	8.725000381	-0.26
19860326	1986	3	28.62	coraltemp_v3.1_19860326.nc	-83.875	8.725000381	-0.26
19860327	1986	3	28.73	coraltemp_v3.1_19860327.nc	-83.875	8.725000381	-0.26
19860328	1986	3	28.97	coraltemp_v3.1_19860328.nc	-83.875	8.725000381	-0.26
19860329	1986	3	28.94	coraltemp_v3.1_19860329.nc	-83.875	8.725000381	-0.26
19860330	1986	3	29.09	coraltemp_v3.1_19860330.nc	-83.875	8.725000381	-0.26
19860331	1986	3	29.14	coraltemp_v3.1_19860331.nc	-83.875	8.725000381	-0.26
19860401	1986	4	28.86	coraltemp_v3.1_19860401.nc	-83.875	8.725000381	-0.08
19860402	1986	4	28.86	coraltemp_v3.1_19860402.nc	-83.875	8.725000381	-0.08
19860403	1986	4	28.73	coraltemp_v3.1_19860403.nc	-83.875	8.725000381	-0.08
19860404	1986	4	28.97	coraltemp_v3.1_19860404.nc	-83.875	8.725000381	-0.08
19860405	1986	4	29.17	coraltemp_v3.1_19860405.nc	-83.875	8.725000381	-0.08
19860406	1986	4	29.11	coraltemp_v3.1_19860406.nc	-83.875	8.725000381	-0.08
19860407	1986	4	29.09	coraltemp_v3.1_19860407.nc	-83.875	8.725000381	-0.08
19860408	1986	4	28.86	coraltemp_v3.1_19860408.nc	-83.875	8.725000381	-0.08
19860409	1986	4	28.58	coraltemp_v3.1_19860409.nc	-83.875	8.725000381	-0.08
19860410	1986	4	28.38	coraltemp_v3.1_19860410.nc	-83.875	8.725000381	-0.08
19860411	1986	4	28.34	coraltemp_v3.1_19860411.nc	-83.875	8.725000381	-0.08
19860412	1986	4	28.79	coraltemp_v3.1_19860412.nc	-83.875	8.725000381	-0.08
19860413	1986	4	28.87	coraltemp_v3.1_19860413.nc	-83.875	8.725000381	-0.08
19860414	1986	4	28.77	coraltemp_v3.1_19860414.nc	-83.875	8.725000381	-0.08
19860415	1986	4	28.94	coraltemp_v3.1_19860415.nc	-83.875	8.725000381	-0.08
19860416	1986	4	28.68	coraltemp_v3.1_19860416.nc	-83.875	8.725000381	-0.08
19860417	1986	4	28.42	coraltemp_v3.1_19860417.nc	-83.875	8.725000381	-0.08
19860418	1986	4	28.7	coraltemp_v3.1_19860418.nc	-83.875	8.725000381	-0.08
19860419	1986	4	28.26	coraltemp_v3.1_19860419.nc	-83.875	8.725000381	-0.08
19860420	1986	4	28.34	coraltemp_v3.1_19860420.nc	-83.875	8.725000381	-0.08
19860421	1986	4	28.21	coraltemp_v3.1_19860421.nc	-83.875	8.725000381	-0.08
19860422	1986	4	28.67	coraltemp_v3.1_19860422.nc	-83.875	8.725000381	-0.08
19860423	1986	4	29.27	coraltemp_v3.1_19860423.nc	-83.875	8.725000381	-0.08
19860424	1986	4	29.26	coraltemp_v3.1_19860424.nc	-83.875	8.725000381	-0.08
19860425	1986	4	29.08	coraltemp_v3.1_19860425.nc	-83.875	8.725000381	-0.08
19860426	1986	4	29.07	coraltemp_v3.1_19860426.nc	-83.875	8.725000381	-0.08
19860427	1986	4	29.07	coraltemp_v3.1_19860427.nc	-83.875	8.725000381	-0.08
19860428	1986	4	29.7	coraltemp_v3.1_19860428.nc	-83.875	8.725000381	-0.08
19860429	1986	4	29.53	coraltemp_v3.1_19860429.nc	-83.875	8.725000381	-0.08
19860430	1986	4	29.45	coraltemp_v3.1_19860430.nc	-83.875	8.725000381	-0.08
19860501	1986	5	29.38	coraltemp_v3.1_19860501.nc	-83.875	8.725000381	-0.27
19860502	1986	5	29.79	coraltemp_v3.1_19860502.nc	-83.875	8.725000381	-0.27
19860503	1986	5	29.37	coraltemp_v3.1_19860503.nc	-83.875	8.725000381	-0.27
19860504	1986	5	29.28	coraltemp_v3.1_19860504.nc	-83.875	8.725000381	-0.27
19860505	1986	5	28.9	coraltemp_v3.1_19860505.nc	-83.875	8.725000381	-0.27
19860506	1986	5	28.8	coraltemp_v3.1_19860506.nc	-83.875	8.725000381	-0.27
19860507	1986	5	28.85	coraltemp_v3.1_19860507.nc	-83.875	8.725000381	-0.27
19860508	1986	5	28.72	coraltemp_v3.1_19860508.nc	-83.875	8.725000381	-0.27
19860509	1986	5	28.97	coraltemp_v3.1_19860509.nc	-83.875	8.725000381	-0.27
19860510	1986	5	28.9	coraltemp_v3.1_19860510.nc	-83.875	8.725000381	-0.27
19860511	1986	5	29.01	coraltemp_v3.1_19860511.nc	-83.875	8.725000381	-0.27
19860512	1986	5	29.19	coraltemp_v3.1_19860512.nc	-83.875	8.725000381	-0.27
19860513	1986	5	29.13	coraltemp_v3.1_19860513.nc	-83.875	8.725000381	-0.27
19860514	1986	5	29.13	coraltemp_v3.1_19860514.nc	-83.875	8.725000381	-0.27
19860515	1986	5	29.16	coraltemp_v3.1_19860515.nc	-83.875	8.725000381	-0.27
19860516	1986	5	29.07	coraltemp_v3.1_19860516.nc	-83.875	8.725000381	-0.27
19860517	1986	5	28.83	coraltemp_v3.1_19860517.nc	-83.875	8.725000381	-0.27
19860518	1986	5	28.82	coraltemp_v3.1_19860518.nc	-83.875	8.725000381	-0.27
19860519	1986	5	28.68	coraltemp_v3.1_19860519.nc	-83.875	8.725000381	-0.27
19860520	1986	5	28.73	coraltemp_v3.1_19860520.nc	-83.875	8.725000381	-0.27
19860521	1986	5	28.79	coraltemp_v3.1_19860521.nc	-83.875	8.725000381	-0.27
19860522	1986	5	28.75	coraltemp_v3.1_19860522.nc	-83.875	8.725000381	-0.27
19860523	1986	5	28.59	coraltemp_v3.1_19860523.nc	-83.875	8.725000381	-0.27
19860524	1986	5	28.36	coraltemp_v3.1_19860524.nc	-83.875	8.725000381	-0.27
19860525	1986	5	28.64	coraltemp_v3.1_19860525.nc	-83.875	8.725000381	-0.27
19860526	1986	5	28.81	coraltemp_v3.1_19860526.nc	-83.875	8.725000381	-0.27
19860527	1986	5	28.82	coraltemp_v3.1_19860527.nc	-83.875	8.725000381	-0.27
19860528	1986	5	28.58	coraltemp_v3.1_19860528.nc	-83.875	8.725000381	-0.27
19860529	1986	5	28.38	coraltemp_v3.1_19860529.nc	-83.875	8.725000381	-0.27
19860530	1986	5	28.15	coraltemp_v3.1_19860530.nc	-83.875	8.725000381	-0.27
19860531	1986	5	28.23	coraltemp_v3.1_19860531.nc	-83.875	8.725000381	-0.01
19860601	1986	6	28.37	coraltemp_v3.1_19860601.nc	-83.875	8.725000381	-0.01
19860602	1986	6	28.54	coraltemp_v3.1_19860602.nc	-83.875	8.725000381	-0.01
19860603	1986	6	28.4	coraltemp_v3.1_19860603.nc	-83.875	8.725000381	-0.01
19860604	1986	6	28.22	coraltemp_v3.1_19860604.nc	-83.875	8.725000381	-0.01
19860605	1986	6	27.91	coraltemp_v3.1_19860605.nc	-83.875	8.725000381	-0.01
19860606	1986	6	27.58	coraltemp_v3.1_19860606.nc	-83.875	8.725000381	-0.01
19860607	1986	6	27.44	coraltemp_v3.1_19860607.nc	-83.875	8.725000381	-0.01
19860608	1986	6	27.66	coraltemp_v3.1_19860608.nc	-83.875	8.725000381	-0.01
19860609	1986	6	27.91	coraltemp_v3.1_19860609.nc	-83.875	8.725000381	-0.01
19860610	1986	6	27.84	coraltemp_v3.1_19860610.nc	-83.875	8.725000381	-0.01
19860611	1986	6	27.74	coraltemp_v3.1_19860611.nc	-83.875	8.725000381	-0.01
19860612	1986	6	27.77	coraltemp_v3.1_19860612.nc	-83.875	8.725000381	-0.01
19860613	1986	6	27.56	coraltemp_v3.1_19860613.nc	-83.875	8.725000381	-0.01
19860614	1986	6	27.59	coraltemp_v3.1_19860614.nc	-83.875	8.725000381	-0.01
19860615	1986	6	27.7	coraltemp_v3.1_19860615.nc	-83.875	8.725000381	-0.01
19860616	1986	6	27.77	coraltemp_v3.1_19860616.nc	-83.875	8.725000381	-0.01
19860617	1986	6	27.73	coraltemp_v3.1_19860617.nc	-83.875	8.725000381	-0.01
19860618	1986	6	27.82	coraltemp_v3.1_19860618.nc	-83.875	8.725000381	-0.01
19860619	1986	6	27.85	coraltemp_v3.1_19860619.nc	-83.875	8.725000381	-0.01
19860620	1986	6	28.02	coraltemp_v3.1_19860620.nc	-83.875	8.725000381	-0.01
19860621	1986	6	27.99	coraltemp_v3.1_19860621.nc	-83.875	8.725000381	-0.01
19860622	1986	6	28.05	coraltemp_v3.1_19860622.nc	-83.875	8.725000381	-0.01
19860623	1986	6	27.67	coraltemp_v3.1_19860623.nc	-83.875	8.725000381	-0.01
19860624	1986	6	27.81	coraltemp_v3.1_19860624.nc	-83.875	8.725000381	-0.01
19860625	1986	6	27.83	coraltemp_v3.1_19860625.nc	-83.875	8.725000381	-0.01
19860626	1986	6	27.79	coraltemp_v3.1_19860626.nc	-83.875	8.725000381	-0.01
19860627	1986	6	27.8	coraltemp_v3.1_19860627.nc	-83.875	8.725000381	-0.01
19860628	1986	6	27.94	coraltemp_v3.1_19860628.nc	-83.875	8.725000381	-0.01
19860629	1986	6	27.97	coraltemp_v3.1_19860629.nc	-83.875	8.725000381	-0.01
19860630	1986	6	28.01	coraltemp_v3.1_19860630.nc	-83.875	8.725000381	0.17
19860701	1986	7	28.04	coraltemp_v3.1_19860701.nc	-83.875	8.725000381	0.17
19860702	1986	7	27.85	coraltemp_v3.1_19860702.nc	-83.875	8.725000381	0.17
19860703	1986	7	27.73	coraltemp_v3.1_19860703.nc	-83.875	8.725000381	0.17
19860704	1986	7	27.47	coraltemp_v3.1_19860704.nc	-83.875	8.725000381	0.17
19860705	1986	7	27.61	coraltemp_v3.1_19860705.nc	-83.875	8.725000381	0.17
19860706	1986	7	27.84	coraltemp_v3.1_19860706.nc	-83.875	8.725000381	0.17
19860707	1986	7	28.04	coraltemp_v3.1_19860707.nc	-83.875	8.725000381	0.17
19860708	1986	7	28.1	coraltemp_v3.1_19860708.nc	-83.875	8.725000381	0.17
19860709	1986	7	28.15	coraltemp_v3.1_19860709.nc	-83.875	8.725000381	0.17
19860710	1986	7	28.29	coraltemp_v3.1_19860710.nc	-83.875	8.725000381	0.17
19860711	1986	7	28.28	coraltemp_v3.1_19860711.nc	-83.875	8.725000381	0.17
19860712	1986	7	28.53	coraltemp_v3.1_19860712.nc	-83.875	8.725000381	0.17
19860713	1986	7	28.75	coraltemp_v3.1_19860713.nc	-83.875	8.725000381	0.17
19860714	1986	7	28.47	coraltemp_v3.1_19860714.nc	-83.875	8.725000381	0.17
19860715	1986	7	28.26	coraltemp_v3.1_19860715.nc	-83.875	8.725000381	0.17
19860716	1986	7	28.22	coraltemp_v3.1_19860716.nc	-83.875	8.725000381	0.17
19860717	1986	7	28.42	coraltemp_v3.1_19860717.nc	-83.875	8.725000381	0.17
19860718	1986	7	28.59	coraltemp_v3.1_19860718.nc	-83.875	8.725000381	0.17
19860719	1986	7	28.71	coraltemp_v3.1_19860719.nc	-83.875	8.725000381	0.17
19860720	1986	7	28.35	coraltemp_v3.1_19860720.nc	-83.875	8.725000381	0.17
19860721	1986	7	28	coraltemp_v3.1_19860721.nc	-83.875	8.725000381	0.17
19860722	1986	7	28.01	coraltemp_v3.1_19860722.nc	-83.875	8.725000381	0.17
19860723	1986	7	28.15	coraltemp_v3.1_19860723.nc	-83.875	8.725000381	0.17
19860724	1986	7	28.27	coraltemp_v3.1_19860724.nc	-83.875	8.725000381	0.17
19860725	1986	7	28.05	coraltemp_v3.1_19860725.nc	-83.875	8.725000381	0.17
19860726	1986	7	27.96	coraltemp_v3.1_19860726.nc	-83.875	8.725000381	0.17
19860727	1986	7	28.05	coraltemp_v3.1_19860727.nc	-83.875	8.725000381	0.17
19860728	1986	7	28.21	coraltemp_v3.1_19860728.nc	-83.875	8.725000381	0.17
19860729	1986	7	28.13	coraltemp_v3.1_19860729.nc	-83.875	8.725000381	0.17
19860730	1986	7	28.09	coraltemp_v3.1_19860730.nc	-83.875	8.725000381	0.17
19860731	1986	7	28.21	coraltemp_v3.1_19860731.nc	-83.875	8.725000381	0.51
19860801	1986	8	28.32	coraltemp_v3.1_19860801.nc	-83.875	8.725000381	0.51
19860802	1986	8	28.52	coraltemp_v3.1_19860802.nc	-83.875	8.725000381	0.51
19860803	1986	8	28.52	coraltemp_v3.1_19860803.nc	-83.875	8.725000381	0.51
19860804	1986	8	28.62	coraltemp_v3.1_19860804.nc	-83.875	8.725000381	0.51
19860805	1986	8	28.7	coraltemp_v3.1_19860805.nc	-83.875	8.725000381	0.51
19860806	1986	8	28.55	coraltemp_v3.1_19860806.nc	-83.875	8.725000381	0.51
19860807	1986	8	28.6	coraltemp_v3.1_19860807.nc	-83.875	8.725000381	0.51
19860808	1986	8	28.57	coraltemp_v3.1_19860808.nc	-83.875	8.725000381	0.51
19860809	1986	8	28.55	coraltemp_v3.1_19860809.nc	-83.875	8.725000381	0.51
19860810	1986	8	28.49	coraltemp_v3.1_19860810.nc	-83.875	8.725000381	0.51
19860811	1986	8	28.4	coraltemp_v3.1_19860811.nc	-83.875	8.725000381	0.51
19860812	1986	8	28.27	coraltemp_v3.1_19860812.nc	-83.875	8.725000381	0.51
19860813	1986	8	27.94	coraltemp_v3.1_19860813.nc	-83.875	8.725000381	0.51
19860814	1986	8	28	coraltemp_v3.1_19860814.nc	-83.875	8.725000381	0.51
19860815	1986	8	28.14	coraltemp_v3.1_19860815.nc	-83.875	8.725000381	0.51
19860816	1986	8	28.37	coraltemp_v3.1_19860816.nc	-83.875	8.725000381	0.51
19860817	1986	8	29.06	coraltemp_v3.1_19860817.nc	-83.875	8.725000381	0.51
19860818	1986	8	29.03	coraltemp_v3.1_19860818.nc	-83.875	8.725000381	0.51
19860819	1986	8	28.77	coraltemp_v3.1_19860819.nc	-83.875	8.725000381	0.51
19860820	1986	8	28.46	coraltemp_v3.1_19860820.nc	-83.875	8.725000381	0.51
19860821	1986	8	28.27	coraltemp_v3.1_19860821.nc	-83.875	8.725000381	0.51
19860822	1986	8	28.35	coraltemp_v3.1_19860822.nc	-83.875	8.725000381	0.51
19860823	1986	8	28.3	coraltemp_v3.1_19860823.nc	-83.875	8.725000381	0.51
19860824	1986	8	28.21	coraltemp_v3.1_19860824.nc	-83.875	8.725000381	0.51
19860825	1986	8	28.31	coraltemp_v3.1_19860825.nc	-83.875	8.725000381	0.51
19860826	1986	8	28.81	coraltemp_v3.1_19860826.nc	-83.875	8.725000381	0.51
19860827	1986	8	28.61	coraltemp_v3.1_19860827.nc	-83.875	8.725000381	0.51
19860828	1986	8	28.53	coraltemp_v3.1_19860828.nc	-83.875	8.725000381	0.51
19860829	1986	8	28.18	coraltemp_v3.1_19860829.nc	-83.875	8.725000381	0.51
19860830	1986	8	28.22	coraltemp_v3.1_19860830.nc	-83.875	8.725000381	0.51
19860831	1986	8	28.24	coraltemp_v3.1_19860831.nc	-83.875	8.725000381	0.65
19860901	1986	9	28.22	coraltemp_v3.1_19860901.nc	-83.875	8.725000381	0.65
19860902	1986	9	27.93	coraltemp_v3.1_19860902.nc	-83.875	8.725000381	0.65
19860903	1986	9	27.77	coraltemp_v3.1_19860903.nc	-83.875	8.725000381	0.65
19860904	1986	9	27.92	coraltemp_v3.1_19860904.nc	-83.875	8.725000381	0.65
19860905	1986	9	27.94	coraltemp_v3.1_19860905.nc	-83.875	8.725000381	0.65
19860906	1986	9	27.82	coraltemp_v3.1_19860906.nc	-83.875	8.725000381	0.65
19860907	1986	9	28.13	coraltemp_v3.1_19860907.nc	-83.875	8.725000381	0.65
19860908	1986	9	28.19	coraltemp_v3.1_19860908.nc	-83.875	8.725000381	0.65
19860909	1986	9	28.19	coraltemp_v3.1_19860909.nc	-83.875	8.725000381	0.65
19860910	1986	9	28.95	coraltemp_v3.1_19860910.nc	-83.875	8.725000381	0.65
19860911	1986	9	29	coraltemp_v3.1_19860911.nc	-83.875	8.725000381	0.65
19860912	1986	9	29.08	coraltemp_v3.1_19860912.nc	-83.875	8.725000381	0.65
19860913	1986	9	28.99	coraltemp_v3.1_19860913.nc	-83.875	8.725000381	0.65
19860914	1986	9	28.69	coraltemp_v3.1_19860914.nc	-83.875	8.725000381	0.65
19860915	1986	9	28.7	coraltemp_v3.1_19860915.nc	-83.875	8.725000381	0.65
19860916	1986	9	28.7	coraltemp_v3.1_19860916.nc	-83.875	8.725000381	0.65
19860917	1986	9	28.7	coraltemp_v3.1_19860917.nc	-83.875	8.725000381	0.65
19860918	1986	9	28.79	coraltemp_v3.1_19860918.nc	-83.875	8.725000381	0.65
19860919	1986	9	28.85	coraltemp_v3.1_19860919.nc	-83.875	8.725000381	0.65
19860920	1986	9	28.81	coraltemp_v3.1_19860920.nc	-83.875	8.725000381	0.65
19860921	1986	9	28.57	coraltemp_v3.1_19860921.nc	-83.875	8.725000381	0.65
19860922	1986	9	28.36	coraltemp_v3.1_19860922.nc	-83.875	8.725000381	0.65
19860923	1986	9	28.12	coraltemp_v3.1_19860923.nc	-83.875	8.725000381	0.65
19860924	1986	9	27.89	coraltemp_v3.1_19860924.nc	-83.875	8.725000381	0.65
19860925	1986	9	27.77	coraltemp_v3.1_19860925.nc	-83.875	8.725000381	0.65
19860926	1986	9	27.71	coraltemp_v3.1_19860926.nc	-83.875	8.725000381	0.65
19860927	1986	9	27.68	coraltemp_v3.1_19860927.nc	-83.875	8.725000381	0.65
19860928	1986	9	27.93	coraltemp_v3.1_19860928.nc	-83.875	8.725000381	0.65
19860929	1986	9	27.99	coraltemp_v3.1_19860929.nc	-83.875	8.725000381	0.65
19860930	1986	9	28.12	coraltemp_v3.1_19860930.nc	-83.875	8.725000381	0.98
19861001	1986	10	28.14	coraltemp_v3.1_19861001.nc	-83.875	8.725000381	0.98
19861002	1986	10	27.97	coraltemp_v3.1_19861002.nc	-83.875	8.725000381	0.98
19861003	1986	10	27.89	coraltemp_v3.1_19861003.nc	-83.875	8.725000381	0.98
19861004	1986	10	27.65	coraltemp_v3.1_19861004.nc	-83.875	8.725000381	0.98
19861005	1986	10	27.56	coraltemp_v3.1_19861005.nc	-83.875	8.725000381	0.98
19861006	1986	10	27.59	coraltemp_v3.1_19861006.nc	-83.875	8.725000381	0.98
19861007	1986	10	27.51	coraltemp_v3.1_19861007.nc	-83.875	8.725000381	0.98
19861008	1986	10	27.61	coraltemp_v3.1_19861008.nc	-83.875	8.725000381	0.98
19861009	1986	10	27.54	coraltemp_v3.1_19861009.nc	-83.875	8.725000381	0.98
19861010	1986	10	27.5	coraltemp_v3.1_19861010.nc	-83.875	8.725000381	0.98
19861011	1986	10	26.91	coraltemp_v3.1_19861011.nc	-83.875	8.725000381	0.98
19861012	1986	10	26.72	coraltemp_v3.1_19861012.nc	-83.875	8.725000381	0.98
19861014	1986	10	26.54	coraltemp_v3.1_19861014.nc	-83.875	8.725000381	0.98
19861015	1986	10	26.48	coraltemp_v3.1_19861015.nc	-83.875	8.725000381	0.98
19861016	1986	10	26.49	coraltemp_v3.1_19861016.nc	-83.875	8.725000381	0.98
19861017	1986	10	26.59	coraltemp_v3.1_19861017.nc	-83.875	8.725000381	0.98
19861018	1986	10	26.61	coraltemp_v3.1_19861018.nc	-83.875	8.725000381	0.98
19861019	1986	10	26.72	coraltemp_v3.1_19861019.nc	-83.875	8.725000381	0.98
19861020	1986	10	26.82	coraltemp_v3.1_19861020.nc	-83.875	8.725000381	0.98
19861021	1986	10	26.79	coraltemp_v3.1_19861021.nc	-83.875	8.725000381	0.98
19861022	1986	10	26.81	coraltemp_v3.1_19861022.nc	-83.875	8.725000381	0.98
19861023	1986	10	26.73	coraltemp_v3.1_19861023.nc	-83.875	8.725000381	0.98
19861024	1986	10	26.84	coraltemp_v3.1_19861024.nc	-83.875	8.725000381	0.98
19861025	1986	10	27	coraltemp_v3.1_19861025.nc	-83.875	8.725000381	0.98
19861026	1986	10	27.18	coraltemp_v3.1_19861026.nc	-83.875	8.725000381	0.98
19861027	1986	10	26.96	coraltemp_v3.1_19861027.nc	-83.875	8.725000381	0.98
19861028	1986	10	27.02	coraltemp_v3.1_19861028.nc	-83.875	8.725000381	0.98
19861029	1986	10	27.11	coraltemp_v3.1_19861029.nc	-83.875	8.725000381	0.98
19861030	1986	10	27.61	coraltemp_v3.1_19861030.nc	-83.875	8.725000381	0.98
19861031	1986	10	27.5	coraltemp_v3.1_19861031.nc	-83.875	8.725000381	0.98
19861101	1986	11	27.64	coraltemp_v3.1_19861101.nc	-83.875	8.725000381	1.2
19861102	1986	11	27.81	coraltemp_v3.1_19861102.nc	-83.875	8.725000381	1.2
19861103	1986	11	27.85	coraltemp_v3.1_19861103.nc	-83.875	8.725000381	1.2
19861104	1986	11	27.86	coraltemp_v3.1_19861104.nc	-83.875	8.725000381	1.2
19861105	1986	11	27.83	coraltemp_v3.1_19861105.nc	-83.875	8.725000381	1.2
19861106	1986	11	27.76	coraltemp_v3.1_19861106.nc	-83.875	8.725000381	1.2
19861107	1986	11	27.79	coraltemp_v3.1_19861107.nc	-83.875	8.725000381	1.2
19861108	1986	11	28.24	coraltemp_v3.1_19861108.nc	-83.875	8.725000381	1.2
19861109	1986	11	27.99	coraltemp_v3.1_19861109.nc	-83.875	8.725000381	1.2
19861110	1986	11	28	coraltemp_v3.1_19861110.nc	-83.875	8.725000381	1.2
19861111	1986	11	27.93	coraltemp_v3.1_19861111.nc	-83.875	8.725000381	1.2
19861112	1986	11	28.04	coraltemp_v3.1_19861112.nc	-83.875	8.725000381	1.2
19861113	1986	11	27.89	coraltemp_v3.1_19861113.nc	-83.875	8.725000381	1.2
19861114	1986	11	27.8	coraltemp_v3.1_19861114.nc	-83.875	8.725000381	1.2
19861115	1986	11	27.96	coraltemp_v3.1_19861115.nc	-83.875	8.725000381	1.2
19861116	1986	11	28.03	coraltemp_v3.1_19861116.nc	-83.875	8.725000381	1.2
19861117	1986	11	28.04	coraltemp_v3.1_19861117.nc	-83.875	8.725000381	1.2
19861118	1986	11	28.07	coraltemp_v3.1_19861118.nc	-83.875	8.725000381	1.2
19861119	1986	11	28.08	coraltemp_v3.1_19861119.nc	-83.875	8.725000381	1.2
19861120	1986	11	28.04	coraltemp_v3.1_19861120.nc	-83.875	8.725000381	1.2
19861121	1986	11	28.23	coraltemp_v3.1_19861121.nc	-83.875	8.725000381	1.2
19861122	1986	11	28.05	coraltemp_v3.1_19861122.nc	-83.875	8.725000381	1.2
19861123	1986	11	28.06	coraltemp_v3.1_19861123.nc	-83.875	8.725000381	1.2
19861124	1986	11	28.07	coraltemp_v3.1_19861124.nc	-83.875	8.725000381	1.2
19861125	1986	11	28.27	coraltemp_v3.1_19861125.nc	-83.875	8.725000381	1.2
19861126	1986	11	28.26	coraltemp_v3.1_19861126.nc	-83.875	8.725000381	1.2
19861127	1986	11	28.25	coraltemp_v3.1_19861127.nc	-83.875	8.725000381	1.2
19861128	1986	11	28.34	coraltemp_v3.1_19861128.nc	-83.875	8.725000381	1.2
19861129	1986	11	28.02	coraltemp_v3.1_19861129.nc	-83.875	8.725000381	1.2
19861130	1986	11	27.82	coraltemp_v3.1_19861130.nc	-83.875	8.725000381	1.2
19861201	1986	12	27.73	coraltemp_v3.1_19861201.nc	-83.875	8.725000381	1.24
19861202	1986	12	27.82	coraltemp_v3.1_19861202.nc	-83.875	8.725000381	1.24
19861203	1986	12	27.91	coraltemp_v3.1_19861203.nc	-83.875	8.725000381	1.24
19861204	1986	12	27.9	coraltemp_v3.1_19861204.nc	-83.875	8.725000381	1.24
19861205	1986	12	28.28	coraltemp_v3.1_19861205.nc	-83.875	8.725000381	1.24
19861206	1986	12	28.04	coraltemp_v3.1_19861206.nc	-83.875	8.725000381	1.24
19861207	1986	12	27.93	coraltemp_v3.1_19861207.nc	-83.875	8.725000381	1.24
19861208	1986	12	28.13	coraltemp_v3.1_19861208.nc	-83.875	8.725000381	1.24
19861209	1986	12	28.52	coraltemp_v3.1_19861209.nc	-83.875	8.725000381	1.24
19861210	1986	12	28.66	coraltemp_v3.1_19861210.nc	-83.875	8.725000381	1.24
19861211	1986	12	28.73	coraltemp_v3.1_19861211.nc	-83.875	8.725000381	1.24
19861212	1986	12	28.83	coraltemp_v3.1_19861212.nc	-83.875	8.725000381	1.24
19861213	1986	12	28.8	coraltemp_v3.1_19861213.nc	-83.875	8.725000381	1.24
19861214	1986	12	28.89	coraltemp_v3.1_19861214.nc	-83.875	8.725000381	1.24
19861215	1986	12	28.59	coraltemp_v3.1_19861215.nc	-83.875	8.725000381	1.24
19861216	1986	12	28.4	coraltemp_v3.1_19861216.nc	-83.875	8.725000381	1.24
19861217	1986	12	28.34	coraltemp_v3.1_19861217.nc	-83.875	8.725000381	1.24
19861218	1986	12	28.63	coraltemp_v3.1_19861218.nc	-83.875	8.725000381	1.24
19861219	1986	12	28.96	coraltemp_v3.1_19861219.nc	-83.875	8.725000381	1.24
19861220	1986	12	29.28	coraltemp_v3.1_19861220.nc	-83.875	8.725000381	1.24
19861221	1986	12	29.02	coraltemp_v3.1_19861221.nc	-83.875	8.725000381	1.24
19861222	1986	12	28.7	coraltemp_v3.1_19861222.nc	-83.875	8.725000381	1.24
19861223	1986	12	28.61	coraltemp_v3.1_19861223.nc	-83.875	8.725000381	1.24
19861224	1986	12	28.71	coraltemp_v3.1_19861224.nc	-83.875	8.725000381	1.24
19861225	1986	12	28.35	coraltemp_v3.1_19861225.nc	-83.875	8.725000381	1.24
19861226	1986	12	28.14	coraltemp_v3.1_19861226.nc	-83.875	8.725000381	1.24
19861227	1986	12	28.39	coraltemp_v3.1_19861227.nc	-83.875	8.725000381	1.24
19861228	1986	12	28.46	coraltemp_v3.1_19861228.nc	-83.875	8.725000381	1.24
19861229	1986	12	28.47	coraltemp_v3.1_19861229.nc	-83.875	8.725000381	1.24
19861230	1986	12	28.42	coraltemp_v3.1_19861230.nc	-83.875	8.725000381	1.24
19861231	1986	12	28.4	coraltemp_v3.1_19861231.nc	-83.875	8.725000381	1.24
19870101	1987	1	28.37	coraltemp_v3.1_19870101.nc	-83.875	8.725000381	1.22
19870102	1987	1	28.43	coraltemp_v3.1_19870102.nc	-83.875	8.725000381	1.22
19870103	1987	1	28.15	coraltemp_v3.1_19870103.nc	-83.875	8.725000381	1.22
19870104	1987	1	28.32	coraltemp_v3.1_19870104.nc	-83.875	8.725000381	1.22
19870105	1987	1	28.3	coraltemp_v3.1_19870105.nc	-83.875	8.725000381	1.22
19870106	1987	1	28.46	coraltemp_v3.1_19870106.nc	-83.875	8.725000381	1.22
19870107	1987	1	28.29	coraltemp_v3.1_19870107.nc	-83.875	8.725000381	1.22
19870108	1987	1	28.35	coraltemp_v3.1_19870108.nc	-83.875	8.725000381	1.22
19870109	1987	1	28.59	coraltemp_v3.1_19870109.nc	-83.875	8.725000381	1.22
19870110	1987	1	28.94	coraltemp_v3.1_19870110.nc	-83.875	8.725000381	1.22
19870111	1987	1	28.98	coraltemp_v3.1_19870111.nc	-83.875	8.725000381	1.22
19870112	1987	1	28.98	coraltemp_v3.1_19870112.nc	-83.875	8.725000381	1.22
19870113	1987	1	28.87	coraltemp_v3.1_19870113.nc	-83.875	8.725000381	1.22
19870114	1987	1	28.8	coraltemp_v3.1_19870114.nc	-83.875	8.725000381	1.22
19870115	1987	1	28.73	coraltemp_v3.1_19870115.nc	-83.875	8.725000381	1.22
19870116	1987	1	28.64	coraltemp_v3.1_19870116.nc	-83.875	8.725000381	1.22
19870117	1987	1	28.6	coraltemp_v3.1_19870117.nc	-83.875	8.725000381	1.22
19870118	1987	1	28.53	coraltemp_v3.1_19870118.nc	-83.875	8.725000381	1.22
19870119	1987	1	28.7	coraltemp_v3.1_19870119.nc	-83.875	8.725000381	1.22
19870120	1987	1	28.35	coraltemp_v3.1_19870120.nc	-83.875	8.725000381	1.22
19870121	1987	1	28.55	coraltemp_v3.1_19870121.nc	-83.875	8.725000381	1.22
19870122	1987	1	28.77	coraltemp_v3.1_19870122.nc	-83.875	8.725000381	1.22
19870123	1987	1	29.18	coraltemp_v3.1_19870123.nc	-83.875	8.725000381	1.22
19870124	1987	1	28.64	coraltemp_v3.1_19870124.nc	-83.875	8.725000381	1.22
19870125	1987	1	28.91	coraltemp_v3.1_19870125.nc	-83.875	8.725000381	1.22
19870126	1987	1	28.95	coraltemp_v3.1_19870126.nc	-83.875	8.725000381	1.22
19870127	1987	1	28.86	coraltemp_v3.1_19870127.nc	-83.875	8.725000381	1.22
19870128	1987	1	28.62	coraltemp_v3.1_19870128.nc	-83.875	8.725000381	1.22
19870129	1987	1	28.55	coraltemp_v3.1_19870129.nc	-83.875	8.725000381	1.22
19870130	1987	1	28.81	coraltemp_v3.1_19870130.nc	-83.875	8.725000381	1.22
19870131	1987	1	29.28	coraltemp_v3.1_19870131.nc	-83.875	8.725000381	1.22
19870201	1987	2	29.21	coraltemp_v3.1_19870201.nc	-83.875	8.725000381	1.23
19870202	1987	2	29.16	coraltemp_v3.1_19870202.nc	-83.875	8.725000381	1.23
19870203	1987	2	29.14	coraltemp_v3.1_19870203.nc	-83.875	8.725000381	1.23
19870204	1987	2	29.2	coraltemp_v3.1_19870204.nc	-83.875	8.725000381	1.23
19870205	1987	2	29.48	coraltemp_v3.1_19870205.nc	-83.875	8.725000381	1.23
19870206	1987	2	29.22	coraltemp_v3.1_19870206.nc	-83.875	8.725000381	1.23
19870207	1987	2	28.94	coraltemp_v3.1_19870207.nc	-83.875	8.725000381	1.23
19870208	1987	2	28.65	coraltemp_v3.1_19870208.nc	-83.875	8.725000381	1.23
19870209	1987	2	29.13	coraltemp_v3.1_19870209.nc	-83.875	8.725000381	1.23
19870210	1987	2	28.81	coraltemp_v3.1_19870210.nc	-83.875	8.725000381	1.23
19870211	1987	2	28.99	coraltemp_v3.1_19870211.nc	-83.875	8.725000381	1.23
19870212	1987	2	29.03	coraltemp_v3.1_19870212.nc	-83.875	8.725000381	1.23
19870213	1987	2	29.06	coraltemp_v3.1_19870213.nc	-83.875	8.725000381	1.23
19870214	1987	2	28.84	coraltemp_v3.1_19870214.nc	-83.875	8.725000381	1.23
19870215	1987	2	29.11	coraltemp_v3.1_19870215.nc	-83.875	8.725000381	1.23
19870216	1987	2	29.39	coraltemp_v3.1_19870216.nc	-83.875	8.725000381	1.23
19870217	1987	2	29.57	coraltemp_v3.1_19870217.nc	-83.875	8.725000381	1.23
19870218	1987	2	29.83	coraltemp_v3.1_19870218.nc	-83.875	8.725000381	1.23
19870219	1987	2	29.88	coraltemp_v3.1_19870219.nc	-83.875	8.725000381	1.23
19870220	1987	2	29.65	coraltemp_v3.1_19870220.nc	-83.875	8.725000381	1.23
19870221	1987	2	29.68	coraltemp_v3.1_19870221.nc	-83.875	8.725000381	1.23
19870222	1987	2	29.67	coraltemp_v3.1_19870222.nc	-83.875	8.725000381	1.23
19870223	1987	2	29.6	coraltemp_v3.1_19870223.nc	-83.875	8.725000381	1.23
19870224	1987	2	29.39	coraltemp_v3.1_19870224.nc	-83.875	8.725000381	1.23
19870225	1987	2	29.34	coraltemp_v3.1_19870225.nc	-83.875	8.725000381	1.23
19870226	1987	2	29.37	coraltemp_v3.1_19870226.nc	-83.875	8.725000381	1.23
19870227	1987	2	29.67	coraltemp_v3.1_19870227.nc	-83.875	8.725000381	1.23
19870228	1987	2	29.97	coraltemp_v3.1_19870228.nc	-83.875	8.725000381	1.23
19870301	1987	3	29.95	coraltemp_v3.1_19870301.nc	-83.875	8.725000381	1.13
19870302	1987	3	29.7	coraltemp_v3.1_19870302.nc	-83.875	8.725000381	1.13
19870303	1987	3	29.76	coraltemp_v3.1_19870303.nc	-83.875	8.725000381	1.13
19870304	1987	3	29.82	coraltemp_v3.1_19870304.nc	-83.875	8.725000381	1.13
19870305	1987	3	30.11	coraltemp_v3.1_19870305.nc	-83.875	8.725000381	1.13
19870306	1987	3	30.33	coraltemp_v3.1_19870306.nc	-83.875	8.725000381	1.13
19870307	1987	3	29.86	coraltemp_v3.1_19870307.nc	-83.875	8.725000381	1.13
19870308	1987	3	29.53	coraltemp_v3.1_19870308.nc	-83.875	8.725000381	1.13
19870309	1987	3	29.59	coraltemp_v3.1_19870309.nc	-83.875	8.725000381	1.13
19870310	1987	3	29.49	coraltemp_v3.1_19870310.nc	-83.875	8.725000381	1.13
19870311	1987	3	29.45	coraltemp_v3.1_19870311.nc	-83.875	8.725000381	1.13
19870312	1987	3	29.44	coraltemp_v3.1_19870312.nc	-83.875	8.725000381	1.13
19870313	1987	3	29.29	coraltemp_v3.1_19870313.nc	-83.875	8.725000381	1.13
19870314	1987	3	29.25	coraltemp_v3.1_19870314.nc	-83.875	8.725000381	1.13
19870315	1987	3	29.18	coraltemp_v3.1_19870315.nc	-83.875	8.725000381	1.13
19870316	1987	3	29.18	coraltemp_v3.1_19870316.nc	-83.875	8.725000381	1.13
19870317	1987	3	29.07	coraltemp_v3.1_19870317.nc	-83.875	8.725000381	1.13
19870318	1987	3	29	coraltemp_v3.1_19870318.nc	-83.875	8.725000381	1.13
19870319	1987	3	28.97	coraltemp_v3.1_19870319.nc	-83.875	8.725000381	1.13
19870320	1987	3	29.58	coraltemp_v3.1_19870320.nc	-83.875	8.725000381	1.13
19870321	1987	3	29.7	coraltemp_v3.1_19870321.nc	-83.875	8.725000381	1.13
19870322	1987	3	29.54	coraltemp_v3.1_19870322.nc	-83.875	8.725000381	1.13
19870323	1987	3	29.53	coraltemp_v3.1_19870323.nc	-83.875	8.725000381	1.13
19870324	1987	3	29.5	coraltemp_v3.1_19870324.nc	-83.875	8.725000381	1.13
19870325	1987	3	29.74	coraltemp_v3.1_19870325.nc	-83.875	8.725000381	1.13
19870326	1987	3	29.59	coraltemp_v3.1_19870326.nc	-83.875	8.725000381	1.13
19870327	1987	3	29.57	coraltemp_v3.1_19870327.nc	-83.875	8.725000381	1.13
19870328	1987	3	29.61	coraltemp_v3.1_19870328.nc	-83.875	8.725000381	1.13
19870329	1987	3	29.38	coraltemp_v3.1_19870329.nc	-83.875	8.725000381	1.13
19870330	1987	3	29.52	coraltemp_v3.1_19870330.nc	-83.875	8.725000381	1.13
19870331	1987	3	29.64	coraltemp_v3.1_19870331.nc	-83.875	8.725000381	1.13
19870401	1987	4	30.03	coraltemp_v3.1_19870401.nc	-83.875	8.725000381	0.82
19870402	1987	4	29.66	coraltemp_v3.1_19870402.nc	-83.875	8.725000381	0.82
19870403	1987	4	29.7	coraltemp_v3.1_19870403.nc	-83.875	8.725000381	0.82
19870404	1987	4	29.38	coraltemp_v3.1_19870404.nc	-83.875	8.725000381	0.82
19870405	1987	4	29.09	coraltemp_v3.1_19870405.nc	-83.875	8.725000381	0.82
19870406	1987	4	28.79	coraltemp_v3.1_19870406.nc	-83.875	8.725000381	0.82
19870407	1987	4	29.24	coraltemp_v3.1_19870407.nc	-83.875	8.725000381	0.82
19870408	1987	4	29.35	coraltemp_v3.1_19870408.nc	-83.875	8.725000381	0.82
19870409	1987	4	29.83	coraltemp_v3.1_19870409.nc	-83.875	8.725000381	0.82
19870410	1987	4	29.65	coraltemp_v3.1_19870410.nc	-83.875	8.725000381	0.82
19870411	1987	4	29.58	coraltemp_v3.1_19870411.nc	-83.875	8.725000381	0.82
19870412	1987	4	29.55	coraltemp_v3.1_19870412.nc	-83.875	8.725000381	0.82
19870413	1987	4	29.37	coraltemp_v3.1_19870413.nc	-83.875	8.725000381	0.82
19870414	1987	4	29.12	coraltemp_v3.1_19870414.nc	-83.875	8.725000381	0.82
19870415	1987	4	29.27	coraltemp_v3.1_19870415.nc	-83.875	8.725000381	0.82
19870416	1987	4	29.31	coraltemp_v3.1_19870416.nc	-83.875	8.725000381	0.82
19870417	1987	4	29.34	coraltemp_v3.1_19870417.nc	-83.875	8.725000381	0.82
19870418	1987	4	29.19	coraltemp_v3.1_19870418.nc	-83.875	8.725000381	0.82
19870419	1987	4	29.06	coraltemp_v3.1_19870419.nc	-83.875	8.725000381	0.82
19870420	1987	4	28.92	coraltemp_v3.1_19870420.nc	-83.875	8.725000381	0.82
19870421	1987	4	28.82	coraltemp_v3.1_19870421.nc	-83.875	8.725000381	0.82
19870422	1987	4	28.9	coraltemp_v3.1_19870422.nc	-83.875	8.725000381	0.82
19870423	1987	4	28.95	coraltemp_v3.1_19870423.nc	-83.875	8.725000381	0.82
19870424	1987	4	29.02	coraltemp_v3.1_19870424.nc	-83.875	8.725000381	0.82
19870425	1987	4	29.33	coraltemp_v3.1_19870425.nc	-83.875	8.725000381	0.82
19870426	1987	4	28.97	coraltemp_v3.1_19870426.nc	-83.875	8.725000381	0.82
19870427	1987	4	28.77	coraltemp_v3.1_19870427.nc	-83.875	8.725000381	0.82
19870428	1987	4	28.79	coraltemp_v3.1_19870428.nc	-83.875	8.725000381	0.82
19870429	1987	4	28.93	coraltemp_v3.1_19870429.nc	-83.875	8.725000381	0.82
19870430	1987	4	29.1	coraltemp_v3.1_19870430.nc	-83.875	8.725000381	0.82
19870501	1987	5	29.14	coraltemp_v3.1_19870501.nc	-83.875	8.725000381	0.88
19870502	1987	5	29.2	coraltemp_v3.1_19870502.nc	-83.875	8.725000381	0.88
19870503	1987	5	29.23	coraltemp_v3.1_19870503.nc	-83.875	8.725000381	0.88
19870504	1987	5	29.53	coraltemp_v3.1_19870504.nc	-83.875	8.725000381	0.88
19870505	1987	5	29.58	coraltemp_v3.1_19870505.nc	-83.875	8.725000381	0.88
19870506	1987	5	29.61	coraltemp_v3.1_19870506.nc	-83.875	8.725000381	0.88
19870507	1987	5	29.37	coraltemp_v3.1_19870507.nc	-83.875	8.725000381	0.88
19870508	1987	5	29.29	coraltemp_v3.1_19870508.nc	-83.875	8.725000381	0.88
19870509	1987	5	29.19	coraltemp_v3.1_19870509.nc	-83.875	8.725000381	0.88
19870510	1987	5	29.22	coraltemp_v3.1_19870510.nc	-83.875	8.725000381	0.88
19870511	1987	5	29.33	coraltemp_v3.1_19870511.nc	-83.875	8.725000381	0.88
19870512	1987	5	29.27	coraltemp_v3.1_19870512.nc	-83.875	8.725000381	0.88
19870513	1987	5	28.71	coraltemp_v3.1_19870513.nc	-83.875	8.725000381	0.88
19870514	1987	5	28.88	coraltemp_v3.1_19870514.nc	-83.875	8.725000381	0.88
19870515	1987	5	28.93	coraltemp_v3.1_19870515.nc	-83.875	8.725000381	0.88
19870516	1987	5	28.89	coraltemp_v3.1_19870516.nc	-83.875	8.725000381	0.88
19870517	1987	5	28.91	coraltemp_v3.1_19870517.nc	-83.875	8.725000381	0.88
19870518	1987	5	29.08	coraltemp_v3.1_19870518.nc	-83.875	8.725000381	0.88
19870519	1987	5	29.13	coraltemp_v3.1_19870519.nc	-83.875	8.725000381	0.88
19870520	1987	5	28.86	coraltemp_v3.1_19870520.nc	-83.875	8.725000381	0.88
19870521	1987	5	28.65	coraltemp_v3.1_19870521.nc	-83.875	8.725000381	0.88
19870522	1987	5	28.66	coraltemp_v3.1_19870522.nc	-83.875	8.725000381	0.88
19870523	1987	5	28.79	coraltemp_v3.1_19870523.nc	-83.875	8.725000381	0.88
19870524	1987	5	28.34	coraltemp_v3.1_19870524.nc	-83.875	8.725000381	0.88
19870525	1987	5	28.47	coraltemp_v3.1_19870525.nc	-83.875	8.725000381	0.88
19870526	1987	5	28.66	coraltemp_v3.1_19870526.nc	-83.875	8.725000381	0.88
19870527	1987	5	29.22	coraltemp_v3.1_19870527.nc	-83.875	8.725000381	0.88
19870528	1987	5	29.35	coraltemp_v3.1_19870528.nc	-83.875	8.725000381	0.88
19870529	1987	5	29.94	coraltemp_v3.1_19870529.nc	-83.875	8.725000381	0.88
19870530	1987	5	29.83	coraltemp_v3.1_19870530.nc	-83.875	8.725000381	0.88
19870531	1987	5	29.56	coraltemp_v3.1_19870531.nc	-83.875	8.725000381	0.88
19870601	1987	6	29.4	coraltemp_v3.1_19870601.nc	-83.875	8.725000381	1.21
19870602	1987	6	29.32	coraltemp_v3.1_19870602.nc	-83.875	8.725000381	1.21
19870603	1987	6	29.04	coraltemp_v3.1_19870603.nc	-83.875	8.725000381	1.21
19870604	1987	6	28.97	coraltemp_v3.1_19870604.nc	-83.875	8.725000381	1.21
19870605	1987	6	29.19	coraltemp_v3.1_19870605.nc	-83.875	8.725000381	1.21
19870606	1987	6	29.73	coraltemp_v3.1_19870606.nc	-83.875	8.725000381	1.21
19870607	1987	6	29.52	coraltemp_v3.1_19870607.nc	-83.875	8.725000381	1.21
19870608	1987	6	29.24	coraltemp_v3.1_19870608.nc	-83.875	8.725000381	1.21
19870609	1987	6	29.36	coraltemp_v3.1_19870609.nc	-83.875	8.725000381	1.21
19870610	1987	6	29.81	coraltemp_v3.1_19870610.nc	-83.875	8.725000381	1.21
19870611	1987	6	29.76	coraltemp_v3.1_19870611.nc	-83.875	8.725000381	1.21
19870612	1987	6	30.04	coraltemp_v3.1_19870612.nc	-83.875	8.725000381	1.21
19870613	1987	6	29.87	coraltemp_v3.1_19870613.nc	-83.875	8.725000381	1.21
19870614	1987	6	28.94	coraltemp_v3.1_19870614.nc	-83.875	8.725000381	1.21
19870615	1987	6	28.63	coraltemp_v3.1_19870615.nc	-83.875	8.725000381	1.21
19870616	1987	6	28.58	coraltemp_v3.1_19870616.nc	-83.875	8.725000381	1.21
19870617	1987	6	28.66	coraltemp_v3.1_19870617.nc	-83.875	8.725000381	1.21
19870618	1987	6	28.73	coraltemp_v3.1_19870618.nc	-83.875	8.725000381	1.21
19870619	1987	6	28.82	coraltemp_v3.1_19870619.nc	-83.875	8.725000381	1.21
19870620	1987	6	28.91	coraltemp_v3.1_19870620.nc	-83.875	8.725000381	1.21
19870621	1987	6	29.17	coraltemp_v3.1_19870621.nc	-83.875	8.725000381	1.21
19870622	1987	6	29.22	coraltemp_v3.1_19870622.nc	-83.875	8.725000381	1.21
19870623	1987	6	29.15	coraltemp_v3.1_19870623.nc	-83.875	8.725000381	1.21
19870624	1987	6	28.98	coraltemp_v3.1_19870624.nc	-83.875	8.725000381	1.21
19870625	1987	6	28.9	coraltemp_v3.1_19870625.nc	-83.875	8.725000381	1.21
19870626	1987	6	29.02	coraltemp_v3.1_19870626.nc	-83.875	8.725000381	1.21
19870627	1987	6	29.43	coraltemp_v3.1_19870627.nc	-83.875	8.725000381	1.21
19870628	1987	6	29.66	coraltemp_v3.1_19870628.nc	-83.875	8.725000381	1.21
19870629	1987	6	29.81	coraltemp_v3.1_19870629.nc	-83.875	8.725000381	1.21
19870630	1987	6	29.96	coraltemp_v3.1_19870630.nc	-83.875	8.725000381	1.21
19870701	1987	7	29.88	coraltemp_v3.1_19870701.nc	-83.875	8.725000381	1.57
19870702	1987	7	30.04	coraltemp_v3.1_19870702.nc	-83.875	8.725000381	1.57
19870703	1987	7	29.62	coraltemp_v3.1_19870703.nc	-83.875	8.725000381	1.57
19870704	1987	7	29.51	coraltemp_v3.1_19870704.nc	-83.875	8.725000381	1.57
19870705	1987	7	29.27	coraltemp_v3.1_19870705.nc	-83.875	8.725000381	1.57
19870706	1987	7	29.47	coraltemp_v3.1_19870706.nc	-83.875	8.725000381	1.57
19870707	1987	7	29.57	coraltemp_v3.1_19870707.nc	-83.875	8.725000381	1.57
19870708	1987	7	29.58	coraltemp_v3.1_19870708.nc	-83.875	8.725000381	1.57
19870709	1987	7	29.73	coraltemp_v3.1_19870709.nc	-83.875	8.725000381	1.57
19870710	1987	7	29.67	coraltemp_v3.1_19870710.nc	-83.875	8.725000381	1.57
19870711	1987	7	29.67	coraltemp_v3.1_19870711.nc	-83.875	8.725000381	1.57
19870712	1987	7	29.62	coraltemp_v3.1_19870712.nc	-83.875	8.725000381	1.57
19870713	1987	7	29.68	coraltemp_v3.1_19870713.nc	-83.875	8.725000381	1.57
19870714	1987	7	29.7	coraltemp_v3.1_19870714.nc	-83.875	8.725000381	1.57
19870715	1987	7	29.86	coraltemp_v3.1_19870715.nc	-83.875	8.725000381	1.57
19870716	1987	7	29.87	coraltemp_v3.1_19870716.nc	-83.875	8.725000381	1.57
19870717	1987	7	29.79	coraltemp_v3.1_19870717.nc	-83.875	8.725000381	1.57
19870718	1987	7	29.78	coraltemp_v3.1_19870718.nc	-83.875	8.725000381	1.57
19870719	1987	7	29.8	coraltemp_v3.1_19870719.nc	-83.875	8.725000381	1.57
19870720	1987	7	29.87	coraltemp_v3.1_19870720.nc	-83.875	8.725000381	1.57
19870721	1987	7	29.4	coraltemp_v3.1_19870721.nc	-83.875	8.725000381	1.57
19870722	1987	7	29.24	coraltemp_v3.1_19870722.nc	-83.875	8.725000381	1.57
19870723	1987	7	29.16	coraltemp_v3.1_19870723.nc	-83.875	8.725000381	1.57
19870724	1987	7	29.12	coraltemp_v3.1_19870724.nc	-83.875	8.725000381	1.57
19870725	1987	7	29.01	coraltemp_v3.1_19870725.nc	-83.875	8.725000381	1.57
19870726	1987	7	28.96	coraltemp_v3.1_19870726.nc	-83.875	8.725000381	1.57
19870727	1987	7	28.75	coraltemp_v3.1_19870727.nc	-83.875	8.725000381	1.57
19870728	1987	7	28.45	coraltemp_v3.1_19870728.nc	-83.875	8.725000381	1.57
19870729	1987	7	28.41	coraltemp_v3.1_19870729.nc	-83.875	8.725000381	1.57
19870730	1987	7	28.47	coraltemp_v3.1_19870730.nc	-83.875	8.725000381	1.57
19870731	1987	7	28.33	coraltemp_v3.1_19870731.nc	-83.875	8.725000381	1.57
19870801	1987	8	28.21	coraltemp_v3.1_19870801.nc	-83.875	8.725000381	1.76
19870802	1987	8	28.16	coraltemp_v3.1_19870802.nc	-83.875	8.725000381	1.76
19870803	1987	8	28.15	coraltemp_v3.1_19870803.nc	-83.875	8.725000381	1.76
19870804	1987	8	27.96	coraltemp_v3.1_19870804.nc	-83.875	8.725000381	1.76
19870805	1987	8	28.06	coraltemp_v3.1_19870805.nc	-83.875	8.725000381	1.76
19870806	1987	8	28.47	coraltemp_v3.1_19870806.nc	-83.875	8.725000381	1.76
19870807	1987	8	28.95	coraltemp_v3.1_19870807.nc	-83.875	8.725000381	1.76
19870808	1987	8	29.41	coraltemp_v3.1_19870808.nc	-83.875	8.725000381	1.76
19870809	1987	8	29.46	coraltemp_v3.1_19870809.nc	-83.875	8.725000381	1.76
19870810	1987	8	29.15	coraltemp_v3.1_19870810.nc	-83.875	8.725000381	1.76
19870811	1987	8	28.88	coraltemp_v3.1_19870811.nc	-83.875	8.725000381	1.76
19870812	1987	8	28.67	coraltemp_v3.1_19870812.nc	-83.875	8.725000381	1.76
19870813	1987	8	28.95	coraltemp_v3.1_19870813.nc	-83.875	8.725000381	1.76
19870814	1987	8	29.9	coraltemp_v3.1_19870814.nc	-83.875	8.725000381	1.76
19870815	1987	8	29.63	coraltemp_v3.1_19870815.nc	-83.875	8.725000381	1.76
19870816	1987	8	29.52	coraltemp_v3.1_19870816.nc	-83.875	8.725000381	1.76
19870817	1987	8	29.03	coraltemp_v3.1_19870817.nc	-83.875	8.725000381	1.76
19870818	1987	8	28.75	coraltemp_v3.1_19870818.nc	-83.875	8.725000381	1.76
19870819	1987	8	28.64	coraltemp_v3.1_19870819.nc	-83.875	8.725000381	1.76
19870820	1987	8	28.52	coraltemp_v3.1_19870820.nc	-83.875	8.725000381	1.76
19870821	1987	8	28.52	coraltemp_v3.1_19870821.nc	-83.875	8.725000381	1.76
19870822	1987	8	28.62	coraltemp_v3.1_19870822.nc	-83.875	8.725000381	1.76
19870823	1987	8	28.62	coraltemp_v3.1_19870823.nc	-83.875	8.725000381	1.76
19870824	1987	8	28.67	coraltemp_v3.1_19870824.nc	-83.875	8.725000381	1.76
19870825	1987	8	28.62	coraltemp_v3.1_19870825.nc	-83.875	8.725000381	1.76
19870826	1987	8	28.65	coraltemp_v3.1_19870826.nc	-83.875	8.725000381	1.76
19870827	1987	8	28.91	coraltemp_v3.1_19870827.nc	-83.875	8.725000381	1.76
19870828	1987	8	28.91	coraltemp_v3.1_19870828.nc	-83.875	8.725000381	1.76
19870829	1987	8	29.09	coraltemp_v3.1_19870829.nc	-83.875	8.725000381	1.76
19870830	1987	8	28.99	coraltemp_v3.1_19870830.nc	-83.875	8.725000381	1.76
19870831	1987	8	28.69	coraltemp_v3.1_19870831.nc	-83.875	8.725000381	1.76
19870901	1987	9	28.57	coraltemp_v3.1_19870901.nc	-83.875	8.725000381	1.77
19870902	1987	9	28.46	coraltemp_v3.1_19870902.nc	-83.875	8.725000381	1.77
19870903	1987	9	28.41	coraltemp_v3.1_19870903.nc	-83.875	8.725000381	1.77
19870904	1987	9	28.59	coraltemp_v3.1_19870904.nc	-83.875	8.725000381	1.77
19870905	1987	9	28.88	coraltemp_v3.1_19870905.nc	-83.875	8.725000381	1.77
19870906	1987	9	28.61	coraltemp_v3.1_19870906.nc	-83.875	8.725000381	1.77
19870907	1987	9	28.89	coraltemp_v3.1_19870907.nc	-83.875	8.725000381	1.77
19870908	1987	9	28.88	coraltemp_v3.1_19870908.nc	-83.875	8.725000381	1.77
19870909	1987	9	28.78	coraltemp_v3.1_19870909.nc	-83.875	8.725000381	1.77
19870910	1987	9	29.32	coraltemp_v3.1_19870910.nc	-83.875	8.725000381	1.77
19870911	1987	9	28.86	coraltemp_v3.1_19870911.nc	-83.875	8.725000381	1.77
19870912	1987	9	28.81	coraltemp_v3.1_19870912.nc	-83.875	8.725000381	1.77
19870913	1987	9	28.66	coraltemp_v3.1_19870913.nc	-83.875	8.725000381	1.77
19870914	1987	9	28.43	coraltemp_v3.1_19870914.nc	-83.875	8.725000381	1.77
19870915	1987	9	28.34	coraltemp_v3.1_19870915.nc	-83.875	8.725000381	1.77
19870916	1987	9	28.32	coraltemp_v3.1_19870916.nc	-83.875	8.725000381	1.77
19870917	1987	9	28.59	coraltemp_v3.1_19870917.nc	-83.875	8.725000381	1.77
19870918	1987	9	28.74	coraltemp_v3.1_19870918.nc	-83.875	8.725000381	1.77
19870919	1987	9	29.1	coraltemp_v3.1_19870919.nc	-83.875	8.725000381	1.77
19870920	1987	9	29.21	coraltemp_v3.1_19870920.nc	-83.875	8.725000381	1.77
19870921	1987	9	29.11	coraltemp_v3.1_19870921.nc	-83.875	8.725000381	1.77
19870922	1987	9	28.96	coraltemp_v3.1_19870922.nc	-83.875	8.725000381	1.77
19870923	1987	9	28.74	coraltemp_v3.1_19870923.nc	-83.875	8.725000381	1.77
19870924	1987	9	28.57	coraltemp_v3.1_19870924.nc	-83.875	8.725000381	1.77
19870925	1987	9	28.47	coraltemp_v3.1_19870925.nc	-83.875	8.725000381	1.77
19870926	1987	9	28.84	coraltemp_v3.1_19870926.nc	-83.875	8.725000381	1.77
19870927	1987	9	28.93	coraltemp_v3.1_19870927.nc	-83.875	8.725000381	1.77
19870928	1987	9	28.79	coraltemp_v3.1_19870928.nc	-83.875	8.725000381	1.77
19870929	1987	9	28.62	coraltemp_v3.1_19870929.nc	-83.875	8.725000381	1.77
19870930	1987	9	28.51	coraltemp_v3.1_19870930.nc	-83.875	8.725000381	1.77
19871001	1987	10	28.51	coraltemp_v3.1_19871001.nc	-83.875	8.725000381	1.42
19871002	1987	10	28.32	coraltemp_v3.1_19871002.nc	-83.875	8.725000381	1.42
19871003	1987	10	28.34	coraltemp_v3.1_19871003.nc	-83.875	8.725000381	1.42
19871004	1987	10	28.31	coraltemp_v3.1_19871004.nc	-83.875	8.725000381	1.42
19871005	1987	10	28.13	coraltemp_v3.1_19871005.nc	-83.875	8.725000381	1.42
19871006	1987	10	27.83	coraltemp_v3.1_19871006.nc	-83.875	8.725000381	1.42
19871007	1987	10	27.74	coraltemp_v3.1_19871007.nc	-83.875	8.725000381	1.42
19871008	1987	10	28.1	coraltemp_v3.1_19871008.nc	-83.875	8.725000381	1.42
19871009	1987	10	28.26	coraltemp_v3.1_19871009.nc	-83.875	8.725000381	1.42
19871010	1987	10	28.21	coraltemp_v3.1_19871010.nc	-83.875	8.725000381	1.42
19871011	1987	10	28.11	coraltemp_v3.1_19871011.nc	-83.875	8.725000381	1.42
19871012	1987	10	28.28	coraltemp_v3.1_19871012.nc	-83.875	8.725000381	1.42
19871013	1987	10	28.55	coraltemp_v3.1_19871013.nc	-83.875	8.725000381	1.42
19871014	1987	10	28.67	coraltemp_v3.1_19871014.nc	-83.875	8.725000381	1.42
19871015	1987	10	28.78	coraltemp_v3.1_19871015.nc	-83.875	8.725000381	1.42
19871016	1987	10	28.79	coraltemp_v3.1_19871016.nc	-83.875	8.725000381	1.42
19871017	1987	10	28.56	coraltemp_v3.1_19871017.nc	-83.875	8.725000381	1.42
19871018	1987	10	28.28	coraltemp_v3.1_19871018.nc	-83.875	8.725000381	1.42
19871019	1987	10	28.24	coraltemp_v3.1_19871019.nc	-83.875	8.725000381	1.42
19871020	1987	10	28.04	coraltemp_v3.1_19871020.nc	-83.875	8.725000381	1.42
19871021	1987	10	27.82	coraltemp_v3.1_19871021.nc	-83.875	8.725000381	1.42
19871022	1987	10	27.59	coraltemp_v3.1_19871022.nc	-83.875	8.725000381	1.42
19871023	1987	10	27.6	coraltemp_v3.1_19871023.nc	-83.875	8.725000381	1.42
19871024	1987	10	27.64	coraltemp_v3.1_19871024.nc	-83.875	8.725000381	1.42
19871025	1987	10	27.86	coraltemp_v3.1_19871025.nc	-83.875	8.725000381	1.42
19871026	1987	10	27.93	coraltemp_v3.1_19871026.nc	-83.875	8.725000381	1.42
19871027	1987	10	27.37	coraltemp_v3.1_19871027.nc	-83.875	8.725000381	1.42
19871028	1987	10	27.4	coraltemp_v3.1_19871028.nc	-83.875	8.725000381	1.42
19871029	1987	10	27.49	coraltemp_v3.1_19871029.nc	-83.875	8.725000381	1.42
19871030	1987	10	27.59	coraltemp_v3.1_19871030.nc	-83.875	8.725000381	1.42
19871031	1987	10	27.33	coraltemp_v3.1_19871031.nc	-83.875	8.725000381	1.42
19871101	1987	11	27.4	coraltemp_v3.1_19871101.nc	-83.875	8.725000381	1.27
19871102	1987	11	27.42	coraltemp_v3.1_19871102.nc	-83.875	8.725000381	1.27
19871103	1987	11	27.41	coraltemp_v3.1_19871103.nc	-83.875	8.725000381	1.27
19871104	1987	11	27.66	coraltemp_v3.1_19871104.nc	-83.875	8.725000381	1.27
19871105	1987	11	28.14	coraltemp_v3.1_19871105.nc	-83.875	8.725000381	1.27
19871106	1987	11	28.28	coraltemp_v3.1_19871106.nc	-83.875	8.725000381	1.27
19871107	1987	11	28.53	coraltemp_v3.1_19871107.nc	-83.875	8.725000381	1.27
19871108	1987	11	28.61	coraltemp_v3.1_19871108.nc	-83.875	8.725000381	1.27
19871109	1987	11	28.41	coraltemp_v3.1_19871109.nc	-83.875	8.725000381	1.27
19871110	1987	11	28.46	coraltemp_v3.1_19871110.nc	-83.875	8.725000381	1.27
19871111	1987	11	28.4	coraltemp_v3.1_19871111.nc	-83.875	8.725000381	1.27
19871112	1987	11	28.29	coraltemp_v3.1_19871112.nc	-83.875	8.725000381	1.27
19871113	1987	11	28.37	coraltemp_v3.1_19871113.nc	-83.875	8.725000381	1.27
19871114	1987	11	28.16	coraltemp_v3.1_19871114.nc	-83.875	8.725000381	1.27
19871115	1987	11	28.88	coraltemp_v3.1_19871115.nc	-83.875	8.725000381	1.27
19871116	1987	11	28.84	coraltemp_v3.1_19871116.nc	-83.875	8.725000381	1.27
19871117	1987	11	28.6	coraltemp_v3.1_19871117.nc	-83.875	8.725000381	1.27
19871118	1987	11	28.44	coraltemp_v3.1_19871118.nc	-83.875	8.725000381	1.27
19871119	1987	11	28.71	coraltemp_v3.1_19871119.nc	-83.875	8.725000381	1.27
19871120	1987	11	29.03	coraltemp_v3.1_19871120.nc	-83.875	8.725000381	1.27
19871121	1987	11	28.73	coraltemp_v3.1_19871121.nc	-83.875	8.725000381	1.27
19871122	1987	11	28.58	coraltemp_v3.1_19871122.nc	-83.875	8.725000381	1.27
19871123	1987	11	28.24	coraltemp_v3.1_19871123.nc	-83.875	8.725000381	1.27
19871124	1987	11	28.41	coraltemp_v3.1_19871124.nc	-83.875	8.725000381	1.27
19871125	1987	11	28.46	coraltemp_v3.1_19871125.nc	-83.875	8.725000381	1.27
19871126	1987	11	28.47	coraltemp_v3.1_19871126.nc	-83.875	8.725000381	1.27
19871127	1987	11	28.6	coraltemp_v3.1_19871127.nc	-83.875	8.725000381	1.27
19871128	1987	11	28.83	coraltemp_v3.1_19871128.nc	-83.875	8.725000381	1.27
19871129	1987	11	28.69	coraltemp_v3.1_19871129.nc	-83.875	8.725000381	1.27
19871130	1987	11	28.51	coraltemp_v3.1_19871130.nc	-83.875	8.725000381	1.27
19871201	1987	12	28.34	coraltemp_v3.1_19871201.nc	-83.875	8.725000381	1.07
19871202	1987	12	28.6	coraltemp_v3.1_19871202.nc	-83.875	8.725000381	1.07
19871203	1987	12	28.42	coraltemp_v3.1_19871203.nc	-83.875	8.725000381	1.07
19871204	1987	12	28.52	coraltemp_v3.1_19871204.nc	-83.875	8.725000381	1.07
19871205	1987	12	28.66	coraltemp_v3.1_19871205.nc	-83.875	8.725000381	1.07
19871206	1987	12	28.66	coraltemp_v3.1_19871206.nc	-83.875	8.725000381	1.07
19871207	1987	12	28.45	coraltemp_v3.1_19871207.nc	-83.875	8.725000381	1.07
19871208	1987	12	28.36	coraltemp_v3.1_19871208.nc	-83.875	8.725000381	1.07
19871209	1987	12	28.06	coraltemp_v3.1_19871209.nc	-83.875	8.725000381	1.07
19871210	1987	12	28	coraltemp_v3.1_19871210.nc	-83.875	8.725000381	1.07
19871211	1987	12	27.79	coraltemp_v3.1_19871211.nc	-83.875	8.725000381	1.07
19871212	1987	12	27.57	coraltemp_v3.1_19871212.nc	-83.875	8.725000381	1.07
19871213	1987	12	27.85	coraltemp_v3.1_19871213.nc	-83.875	8.725000381	1.07
19871214	1987	12	28.18	coraltemp_v3.1_19871214.nc	-83.875	8.725000381	1.07
19871215	1987	12	28.63	coraltemp_v3.1_19871215.nc	-83.875	8.725000381	1.07
19871216	1987	12	28.91	coraltemp_v3.1_19871216.nc	-83.875	8.725000381	1.07
19871217	1987	12	28.75	coraltemp_v3.1_19871217.nc	-83.875	8.725000381	1.07
19871218	1987	12	28.57	coraltemp_v3.1_19871218.nc	-83.875	8.725000381	1.07
19871219	1987	12	28.51	coraltemp_v3.1_19871219.nc	-83.875	8.725000381	1.07
19871220	1987	12	28.84	coraltemp_v3.1_19871220.nc	-83.875	8.725000381	1.07
19871221	1987	12	29.13	coraltemp_v3.1_19871221.nc	-83.875	8.725000381	1.07
19871222	1987	12	29.38	coraltemp_v3.1_19871222.nc	-83.875	8.725000381	1.07
19871223	1987	12	29.12	coraltemp_v3.1_19871223.nc	-83.875	8.725000381	1.07
19871224	1987	12	29	coraltemp_v3.1_19871224.nc	-83.875	8.725000381	1.07
19871225	1987	12	28.92	coraltemp_v3.1_19871225.nc	-83.875	8.725000381	1.07
19871226	1987	12	28.79	coraltemp_v3.1_19871226.nc	-83.875	8.725000381	1.07
19871227	1987	12	28.81	coraltemp_v3.1_19871227.nc	-83.875	8.725000381	1.07
19871228	1987	12	29.43	coraltemp_v3.1_19871228.nc	-83.875	8.725000381	1.07
19871229	1987	12	29.24	coraltemp_v3.1_19871229.nc	-83.875	8.725000381	1.07
19871230	1987	12	29.37	coraltemp_v3.1_19871230.nc	-83.875	8.725000381	1.07
19871231	1987	12	28.78	coraltemp_v3.1_19871231.nc	-83.875	8.725000381	1.07
19880101	1988	1	28.81	coraltemp_v3.1_19880101.nc	-83.875	8.725000381	0.99
19880102	1988	1	28.92	coraltemp_v3.1_19880102.nc	-83.875	8.725000381	0.99
19880103	1988	1	28.91	coraltemp_v3.1_19880103.nc	-83.875	8.725000381	0.99
19880104	1988	1	28.9	coraltemp_v3.1_19880104.nc	-83.875	8.725000381	0.99
19880105	1988	1	28.77	coraltemp_v3.1_19880105.nc	-83.875	8.725000381	0.99
19880106	1988	1	28.86	coraltemp_v3.1_19880106.nc	-83.875	8.725000381	0.99
19880107	1988	1	28.99	coraltemp_v3.1_19880107.nc	-83.875	8.725000381	0.99
19880108	1988	1	29.04	coraltemp_v3.1_19880108.nc	-83.875	8.725000381	0.99
19880109	1988	1	29.06	coraltemp_v3.1_19880109.nc	-83.875	8.725000381	0.99
19880110	1988	1	29.06	coraltemp_v3.1_19880110.nc	-83.875	8.725000381	0.99
19880111	1988	1	28.75	coraltemp_v3.1_19880111.nc	-83.875	8.725000381	0.99
19880112	1988	1	28.82	coraltemp_v3.1_19880112.nc	-83.875	8.725000381	0.99
19880113	1988	1	28.87	coraltemp_v3.1_19880113.nc	-83.875	8.725000381	0.99
19880114	1988	1	28.62	coraltemp_v3.1_19880114.nc	-83.875	8.725000381	0.99
19880115	1988	1	28.47	coraltemp_v3.1_19880115.nc	-83.875	8.725000381	0.99
19880116	1988	1	28.33	coraltemp_v3.1_19880116.nc	-83.875	8.725000381	0.99
19880117	1988	1	28.41	coraltemp_v3.1_19880117.nc	-83.875	8.725000381	0.99
19880118	1988	1	28.94	coraltemp_v3.1_19880118.nc	-83.875	8.725000381	0.99
19880119	1988	1	28.99	coraltemp_v3.1_19880119.nc	-83.875	8.725000381	0.99
19880120	1988	1	29.09	coraltemp_v3.1_19880120.nc	-83.875	8.725000381	0.99
19880121	1988	1	29.07	coraltemp_v3.1_19880121.nc	-83.875	8.725000381	0.99
19880122	1988	1	29.14	coraltemp_v3.1_19880122.nc	-83.875	8.725000381	0.99
19880123	1988	1	29.03	coraltemp_v3.1_19880123.nc	-83.875	8.725000381	0.99
19880124	1988	1	29.04	coraltemp_v3.1_19880124.nc	-83.875	8.725000381	0.99
19880125	1988	1	28.83	coraltemp_v3.1_19880125.nc	-83.875	8.725000381	0.99
19880126	1988	1	28.93	coraltemp_v3.1_19880126.nc	-83.875	8.725000381	0.99
19880127	1988	1	28.96	coraltemp_v3.1_19880127.nc	-83.875	8.725000381	0.99
19880128	1988	1	29	coraltemp_v3.1_19880128.nc	-83.875	8.725000381	0.99
19880129	1988	1	28.83	coraltemp_v3.1_19880129.nc	-83.875	8.725000381	0.99
19880130	1988	1	28.76	coraltemp_v3.1_19880130.nc	-83.875	8.725000381	0.99
19880131	1988	1	28.77	coraltemp_v3.1_19880131.nc	-83.875	8.725000381	0.99
19880201	1988	2	28.97	coraltemp_v3.1_19880201.nc	-83.875	8.725000381	0.37
19880202	1988	2	28.9	coraltemp_v3.1_19880202.nc	-83.875	8.725000381	0.37
19880203	1988	2	28.77	coraltemp_v3.1_19880203.nc	-83.875	8.725000381	0.37
19880204	1988	2	28.78	coraltemp_v3.1_19880204.nc	-83.875	8.725000381	0.37
19880205	1988	2	29.1	coraltemp_v3.1_19880205.nc	-83.875	8.725000381	0.37
19880206	1988	2	29.13	coraltemp_v3.1_19880206.nc	-83.875	8.725000381	0.37
19880207	1988	2	28.98	coraltemp_v3.1_19880207.nc	-83.875	8.725000381	0.37
19880208	1988	2	29.06	coraltemp_v3.1_19880208.nc	-83.875	8.725000381	0.37
19880209	1988	2	28.69	coraltemp_v3.1_19880209.nc	-83.875	8.725000381	0.37
19880210	1988	2	28.55	coraltemp_v3.1_19880210.nc	-83.875	8.725000381	0.37
19880211	1988	2	28.61	coraltemp_v3.1_19880211.nc	-83.875	8.725000381	0.37
19880212	1988	2	28.98	coraltemp_v3.1_19880212.nc	-83.875	8.725000381	0.37
19880213	1988	2	28.76	coraltemp_v3.1_19880213.nc	-83.875	8.725000381	0.37
19880214	1988	2	28.64	coraltemp_v3.1_19880214.nc	-83.875	8.725000381	0.37
19880215	1988	2	29.15	coraltemp_v3.1_19880215.nc	-83.875	8.725000381	0.37
19880216	1988	2	29.21	coraltemp_v3.1_19880216.nc	-83.875	8.725000381	0.37
19880217	1988	2	29.21	coraltemp_v3.1_19880217.nc	-83.875	8.725000381	0.37
19880218	1988	2	29.18	coraltemp_v3.1_19880218.nc	-83.875	8.725000381	0.37
19880219	1988	2	29.22	coraltemp_v3.1_19880219.nc	-83.875	8.725000381	0.37
19880220	1988	2	29.55	coraltemp_v3.1_19880220.nc	-83.875	8.725000381	0.37
19880221	1988	2	29.48	coraltemp_v3.1_19880221.nc	-83.875	8.725000381	0.37
19880222	1988	2	29.62	coraltemp_v3.1_19880222.nc	-83.875	8.725000381	0.37
19880223	1988	2	29.39	coraltemp_v3.1_19880223.nc	-83.875	8.725000381	0.37
19880224	1988	2	29.7	coraltemp_v3.1_19880224.nc	-83.875	8.725000381	0.37
19880225	1988	2	29.82	coraltemp_v3.1_19880225.nc	-83.875	8.725000381	0.37
19880226	1988	2	29.49	coraltemp_v3.1_19880226.nc	-83.875	8.725000381	0.37
19880227	1988	2	28.9	coraltemp_v3.1_19880227.nc	-83.875	8.725000381	0.37
19880228	1988	2	28.56	coraltemp_v3.1_19880228.nc	-83.875	8.725000381	0.37
19880229	1988	2	29.34	coraltemp_v3.1_19880229.nc	-83.875	8.725000381	0.37
19880301	1988	3	29.17	coraltemp_v3.1_19880301.nc	-83.875	8.725000381	0.25
19880302	1988	3	28.98	coraltemp_v3.1_19880302.nc	-83.875	8.725000381	0.25
19880303	1988	3	29.15	coraltemp_v3.1_19880303.nc	-83.875	8.725000381	0.25
19880304	1988	3	29.29	coraltemp_v3.1_19880304.nc	-83.875	8.725000381	0.25
19880305	1988	3	29.21	coraltemp_v3.1_19880305.nc	-83.875	8.725000381	0.25
19880306	1988	3	29.1	coraltemp_v3.1_19880306.nc	-83.875	8.725000381	0.25
19880307	1988	3	28.93	coraltemp_v3.1_19880307.nc	-83.875	8.725000381	0.25
19880308	1988	3	28.78	coraltemp_v3.1_19880308.nc	-83.875	8.725000381	0.25
19880309	1988	3	28.45	coraltemp_v3.1_19880309.nc	-83.875	8.725000381	0.25
19880310	1988	3	29.07	coraltemp_v3.1_19880310.nc	-83.875	8.725000381	0.25
19880311	1988	3	29.07	coraltemp_v3.1_19880311.nc	-83.875	8.725000381	0.25
19880312	1988	3	29.12	coraltemp_v3.1_19880312.nc	-83.875	8.725000381	0.25
19880313	1988	3	28.96	coraltemp_v3.1_19880313.nc	-83.875	8.725000381	0.25
19880314	1988	3	29.04	coraltemp_v3.1_19880314.nc	-83.875	8.725000381	0.25
19880315	1988	3	29.21	coraltemp_v3.1_19880315.nc	-83.875	8.725000381	0.25
19880316	1988	3	29.32	coraltemp_v3.1_19880316.nc	-83.875	8.725000381	0.25
19880317	1988	3	29.43	coraltemp_v3.1_19880317.nc	-83.875	8.725000381	0.25
19880318	1988	3	29.56	coraltemp_v3.1_19880318.nc	-83.875	8.725000381	0.25
19880319	1988	3	29.46	coraltemp_v3.1_19880319.nc	-83.875	8.725000381	0.25
19880320	1988	3	28.89	coraltemp_v3.1_19880320.nc	-83.875	8.725000381	0.25
19880321	1988	3	28.99	coraltemp_v3.1_19880321.nc	-83.875	8.725000381	0.25
19880322	1988	3	29.28	coraltemp_v3.1_19880322.nc	-83.875	8.725000381	0.25
19880323	1988	3	29.46	coraltemp_v3.1_19880323.nc	-83.875	8.725000381	0.25
19880324	1988	3	28.82	coraltemp_v3.1_19880324.nc	-83.875	8.725000381	0.25
19880325	1988	3	28.97	coraltemp_v3.1_19880325.nc	-83.875	8.725000381	0.25
19880326	1988	3	29.02	coraltemp_v3.1_19880326.nc	-83.875	8.725000381	0.25
19880327	1988	3	29.35	coraltemp_v3.1_19880327.nc	-83.875	8.725000381	0.25
19880328	1988	3	29.44	coraltemp_v3.1_19880328.nc	-83.875	8.725000381	0.25
19880329	1988	3	29.59	coraltemp_v3.1_19880329.nc	-83.875	8.725000381	0.25
19880330	1988	3	29.17	coraltemp_v3.1_19880330.nc	-83.875	8.725000381	0.25
19880331	1988	3	29.23	coraltemp_v3.1_19880331.nc	-83.875	8.725000381	0.25
19880401	1988	4	28.81	coraltemp_v3.1_19880401.nc	-83.875	8.725000381	-0.19
19880402	1988	4	28.67	coraltemp_v3.1_19880402.nc	-83.875	8.725000381	-0.19
19880403	1988	4	28.77	coraltemp_v3.1_19880403.nc	-83.875	8.725000381	-0.19
19880404	1988	4	29.07	coraltemp_v3.1_19880404.nc	-83.875	8.725000381	-0.19
19880405	1988	4	29.36	coraltemp_v3.1_19880405.nc	-83.875	8.725000381	-0.19
19880406	1988	4	29.46	coraltemp_v3.1_19880406.nc	-83.875	8.725000381	-0.19
19880407	1988	4	29.41	coraltemp_v3.1_19880407.nc	-83.875	8.725000381	-0.19
19880408	1988	4	29.3	coraltemp_v3.1_19880408.nc	-83.875	8.725000381	-0.19
19880409	1988	4	28.97	coraltemp_v3.1_19880409.nc	-83.875	8.725000381	-0.19
19880410	1988	4	28.78	coraltemp_v3.1_19880410.nc	-83.875	8.725000381	-0.19
19880411	1988	4	28.65	coraltemp_v3.1_19880411.nc	-83.875	8.725000381	-0.19
19880412	1988	4	28.73	coraltemp_v3.1_19880412.nc	-83.875	8.725000381	-0.19
19880413	1988	4	28.58	coraltemp_v3.1_19880413.nc	-83.875	8.725000381	-0.19
19880414	1988	4	28.82	coraltemp_v3.1_19880414.nc	-83.875	8.725000381	-0.19
19880415	1988	4	28.86	coraltemp_v3.1_19880415.nc	-83.875	8.725000381	-0.19
19880416	1988	4	28.81	coraltemp_v3.1_19880416.nc	-83.875	8.725000381	-0.19
19880417	1988	4	28.91	coraltemp_v3.1_19880417.nc	-83.875	8.725000381	-0.19
19880418	1988	4	29.32	coraltemp_v3.1_19880418.nc	-83.875	8.725000381	-0.19
19880419	1988	4	29.11	coraltemp_v3.1_19880419.nc	-83.875	8.725000381	-0.19
19880420	1988	4	28.93	coraltemp_v3.1_19880420.nc	-83.875	8.725000381	-0.19
19880421	1988	4	28.49	coraltemp_v3.1_19880421.nc	-83.875	8.725000381	-0.19
19880422	1988	4	28.66	coraltemp_v3.1_19880422.nc	-83.875	8.725000381	-0.19
19880423	1988	4	28.36	coraltemp_v3.1_19880423.nc	-83.875	8.725000381	-0.19
19880424	1988	4	28.54	coraltemp_v3.1_19880424.nc	-83.875	8.725000381	-0.19
19880425	1988	4	28.59	coraltemp_v3.1_19880425.nc	-83.875	8.725000381	-0.19
19880426	1988	4	28.92	coraltemp_v3.1_19880426.nc	-83.875	8.725000381	-0.19
19880427	1988	4	28.79	coraltemp_v3.1_19880427.nc	-83.875	8.725000381	-0.19
19880428	1988	4	29.05	coraltemp_v3.1_19880428.nc	-83.875	8.725000381	-0.19
19880429	1988	4	29.01	coraltemp_v3.1_19880429.nc	-83.875	8.725000381	-0.19
19880430	1988	4	28.67	coraltemp_v3.1_19880430.nc	-83.875	8.725000381	-0.19
19880501	1988	5	28.38	coraltemp_v3.1_19880501.nc	-83.875	8.725000381	-1
19880502	1988	5	28.36	coraltemp_v3.1_19880502.nc	-83.875	8.725000381	-1
19880503	1988	5	28.52	coraltemp_v3.1_19880503.nc	-83.875	8.725000381	-1
19880504	1988	5	28.66	coraltemp_v3.1_19880504.nc	-83.875	8.725000381	-1
19880505	1988	5	28.86	coraltemp_v3.1_19880505.nc	-83.875	8.725000381	-1
19880506	1988	5	28.78	coraltemp_v3.1_19880506.nc	-83.875	8.725000381	-1
19880507	1988	5	28.8	coraltemp_v3.1_19880507.nc	-83.875	8.725000381	-1
19880508	1988	5	28.81	coraltemp_v3.1_19880508.nc	-83.875	8.725000381	-1
19880509	1988	5	28.81	coraltemp_v3.1_19880509.nc	-83.875	8.725000381	-1
19880510	1988	5	28.93	coraltemp_v3.1_19880510.nc	-83.875	8.725000381	-1
19880511	1988	5	29.32	coraltemp_v3.1_19880511.nc	-83.875	8.725000381	-1
19880512	1988	5	29.55	coraltemp_v3.1_19880512.nc	-83.875	8.725000381	-1
19880513	1988	5	29.32	coraltemp_v3.1_19880513.nc	-83.875	8.725000381	-1
19880514	1988	5	29.22	coraltemp_v3.1_19880514.nc	-83.875	8.725000381	-1
19880515	1988	5	28.75	coraltemp_v3.1_19880515.nc	-83.875	8.725000381	-1
19880516	1988	5	28.62	coraltemp_v3.1_19880516.nc	-83.875	8.725000381	-1
19880517	1988	5	29.04	coraltemp_v3.1_19880517.nc	-83.875	8.725000381	-1
19880518	1988	5	29.3	coraltemp_v3.1_19880518.nc	-83.875	8.725000381	-1
19880519	1988	5	29.64	coraltemp_v3.1_19880519.nc	-83.875	8.725000381	-1
19880520	1988	5	29.6	coraltemp_v3.1_19880520.nc	-83.875	8.725000381	-1
19880521	1988	5	29.62	coraltemp_v3.1_19880521.nc	-83.875	8.725000381	-1
19880522	1988	5	29.69	coraltemp_v3.1_19880522.nc	-83.875	8.725000381	-1
19880523	1988	5	29.66	coraltemp_v3.1_19880523.nc	-83.875	8.725000381	-1
19880524	1988	5	29.35	coraltemp_v3.1_19880524.nc	-83.875	8.725000381	-1
19880525	1988	5	29.1	coraltemp_v3.1_19880525.nc	-83.875	8.725000381	-1
19880526	1988	5	29.14	coraltemp_v3.1_19880526.nc	-83.875	8.725000381	-1
19880527	1988	5	29.05	coraltemp_v3.1_19880527.nc	-83.875	8.725000381	-1
19880528	1988	5	29.1	coraltemp_v3.1_19880528.nc	-83.875	8.725000381	-1
19880529	1988	5	29.07	coraltemp_v3.1_19880529.nc	-83.875	8.725000381	-1
19880530	1988	5	29.4	coraltemp_v3.1_19880530.nc	-83.875	8.725000381	-1
19880531	1988	5	29.65	coraltemp_v3.1_19880531.nc	-83.875	8.725000381	-1
19880601	1988	6	29.69	coraltemp_v3.1_19880601.nc	-83.875	8.725000381	-1.44
19880602	1988	6	29.57	coraltemp_v3.1_19880602.nc	-83.875	8.725000381	-1.44
19880603	1988	6	29.38	coraltemp_v3.1_19880603.nc	-83.875	8.725000381	-1.44
19880604	1988	6	29.08	coraltemp_v3.1_19880604.nc	-83.875	8.725000381	-1.44
19880605	1988	6	28.47	coraltemp_v3.1_19880605.nc	-83.875	8.725000381	-1.44
19880606	1988	6	28.36	coraltemp_v3.1_19880606.nc	-83.875	8.725000381	-1.44
19880607	1988	6	28.48	coraltemp_v3.1_19880607.nc	-83.875	8.725000381	-1.44
19880608	1988	6	28.5	coraltemp_v3.1_19880608.nc	-83.875	8.725000381	-1.44
19880609	1988	6	28.13	coraltemp_v3.1_19880609.nc	-83.875	8.725000381	-1.44
19880610	1988	6	27.87	coraltemp_v3.1_19880610.nc	-83.875	8.725000381	-1.44
19880611	1988	6	27.76	coraltemp_v3.1_19880611.nc	-83.875	8.725000381	-1.44
19880612	1988	6	27.53	coraltemp_v3.1_19880612.nc	-83.875	8.725000381	-1.44
19880613	1988	6	27.42	coraltemp_v3.1_19880613.nc	-83.875	8.725000381	-1.44
19880614	1988	6	27.63	coraltemp_v3.1_19880614.nc	-83.875	8.725000381	-1.44
19880615	1988	6	27.78	coraltemp_v3.1_19880615.nc	-83.875	8.725000381	-1.44
19880616	1988	6	27.74	coraltemp_v3.1_19880616.nc	-83.875	8.725000381	-1.44
19880617	1988	6	27.84	coraltemp_v3.1_19880617.nc	-83.875	8.725000381	-1.44
19880618	1988	6	27.86	coraltemp_v3.1_19880618.nc	-83.875	8.725000381	-1.44
19880619	1988	6	28.07	coraltemp_v3.1_19880619.nc	-83.875	8.725000381	-1.44
19880620	1988	6	28.1	coraltemp_v3.1_19880620.nc	-83.875	8.725000381	-1.44
19880621	1988	6	28.17	coraltemp_v3.1_19880621.nc	-83.875	8.725000381	-1.44
19880622	1988	6	28.21	coraltemp_v3.1_19880622.nc	-83.875	8.725000381	-1.44
19880623	1988	6	28.12	coraltemp_v3.1_19880623.nc	-83.875	8.725000381	-1.44
19880624	1988	6	27.97	coraltemp_v3.1_19880624.nc	-83.875	8.725000381	-1.44
19880625	1988	6	27.75	coraltemp_v3.1_19880625.nc	-83.875	8.725000381	-1.44
19880626	1988	6	28.11	coraltemp_v3.1_19880626.nc	-83.875	8.725000381	-1.44
19880627	1988	6	27.95	coraltemp_v3.1_19880627.nc	-83.875	8.725000381	-1.44
19880628	1988	6	27.82	coraltemp_v3.1_19880628.nc	-83.875	8.725000381	-1.44
19880629	1988	6	27.71	coraltemp_v3.1_19880629.nc	-83.875	8.725000381	-1.44
19880630	1988	6	27.55	coraltemp_v3.1_19880630.nc	-83.875	8.725000381	-1.44
19880701	1988	7	27.48	coraltemp_v3.1_19880701.nc	-83.875	8.725000381	-1.45
19880702	1988	7	27.44	coraltemp_v3.1_19880702.nc	-83.875	8.725000381	-1.45
19880703	1988	7	27.41	coraltemp_v3.1_19880703.nc	-83.875	8.725000381	-1.45
19880704	1988	7	27.43	coraltemp_v3.1_19880704.nc	-83.875	8.725000381	-1.45
19880705	1988	7	27.48	coraltemp_v3.1_19880705.nc	-83.875	8.725000381	-1.45
19880706	1988	7	27.24	coraltemp_v3.1_19880706.nc	-83.875	8.725000381	-1.45
19880707	1988	7	27.11	coraltemp_v3.1_19880707.nc	-83.875	8.725000381	-1.45
19880708	1988	7	27.08	coraltemp_v3.1_19880708.nc	-83.875	8.725000381	-1.45
19880709	1988	7	27.24	coraltemp_v3.1_19880709.nc	-83.875	8.725000381	-1.45
19880710	1988	7	27.43	coraltemp_v3.1_19880710.nc	-83.875	8.725000381	-1.45
19880711	1988	7	27.42	coraltemp_v3.1_19880711.nc	-83.875	8.725000381	-1.45
19880712	1988	7	27.33	coraltemp_v3.1_19880712.nc	-83.875	8.725000381	-1.45
19880713	1988	7	27.34	coraltemp_v3.1_19880713.nc	-83.875	8.725000381	-1.45
19880714	1988	7	27.66	coraltemp_v3.1_19880714.nc	-83.875	8.725000381	-1.45
19880715	1988	7	28.15	coraltemp_v3.1_19880715.nc	-83.875	8.725000381	-1.45
19880716	1988	7	28.15	coraltemp_v3.1_19880716.nc	-83.875	8.725000381	-1.45
19880717	1988	7	27.88	coraltemp_v3.1_19880717.nc	-83.875	8.725000381	-1.45
19880718	1988	7	27.9	coraltemp_v3.1_19880718.nc	-83.875	8.725000381	-1.45
19880719	1988	7	27.72	coraltemp_v3.1_19880719.nc	-83.875	8.725000381	-1.45
19880720	1988	7	27.68	coraltemp_v3.1_19880720.nc	-83.875	8.725000381	-1.45
19880721	1988	7	27.68	coraltemp_v3.1_19880721.nc	-83.875	8.725000381	-1.45
19880722	1988	7	27.52	coraltemp_v3.1_19880722.nc	-83.875	8.725000381	-1.45
19880723	1988	7	27.96	coraltemp_v3.1_19880723.nc	-83.875	8.725000381	-1.45
19880724	1988	7	27.81	coraltemp_v3.1_19880724.nc	-83.875	8.725000381	-1.45
19880725	1988	7	27.44	coraltemp_v3.1_19880725.nc	-83.875	8.725000381	-1.45
19880726	1988	7	27.44	coraltemp_v3.1_19880726.nc	-83.875	8.725000381	-1.45
19880727	1988	7	27.48	coraltemp_v3.1_19880727.nc	-83.875	8.725000381	-1.45
19880728	1988	7	27.48	coraltemp_v3.1_19880728.nc	-83.875	8.725000381	-1.45
19880729	1988	7	27.4	coraltemp_v3.1_19880729.nc	-83.875	8.725000381	-1.45
19880730	1988	7	27.5	coraltemp_v3.1_19880730.nc	-83.875	8.725000381	-1.45
19880731	1988	7	27.46	coraltemp_v3.1_19880731.nc	-83.875	8.725000381	-1.45
19880801	1988	8	27.43	coraltemp_v3.1_19880801.nc	-83.875	8.725000381	-0.99
19880802	1988	8	27.37	coraltemp_v3.1_19880802.nc	-83.875	8.725000381	-0.99
19880803	1988	8	27.22	coraltemp_v3.1_19880803.nc	-83.875	8.725000381	-0.99
19880804	1988	8	27.14	coraltemp_v3.1_19880804.nc	-83.875	8.725000381	-0.99
19880805	1988	8	27.11	coraltemp_v3.1_19880805.nc	-83.875	8.725000381	-0.99
19880806	1988	8	27.21	coraltemp_v3.1_19880806.nc	-83.875	8.725000381	-0.99
19880807	1988	8	27.33	coraltemp_v3.1_19880807.nc	-83.875	8.725000381	-0.99
19880808	1988	8	27.45	coraltemp_v3.1_19880808.nc	-83.875	8.725000381	-0.99
19880809	1988	8	27.55	coraltemp_v3.1_19880809.nc	-83.875	8.725000381	-0.99
19880810	1988	8	27.58	coraltemp_v3.1_19880810.nc	-83.875	8.725000381	-0.99
19880811	1988	8	27.72	coraltemp_v3.1_19880811.nc	-83.875	8.725000381	-0.99
19880812	1988	8	27.87	coraltemp_v3.1_19880812.nc	-83.875	8.725000381	-0.99
19880813	1988	8	28.1	coraltemp_v3.1_19880813.nc	-83.875	8.725000381	-0.99
19880814	1988	8	28.4	coraltemp_v3.1_19880814.nc	-83.875	8.725000381	-0.99
19880815	1988	8	27.79	coraltemp_v3.1_19880815.nc	-83.875	8.725000381	-0.99
19880816	1988	8	27.32	coraltemp_v3.1_19880816.nc	-83.875	8.725000381	-0.99
19880817	1988	8	27.14	coraltemp_v3.1_19880817.nc	-83.875	8.725000381	-0.99
19880818	1988	8	27.16	coraltemp_v3.1_19880818.nc	-83.875	8.725000381	-0.99
19880819	1988	8	27.38	coraltemp_v3.1_19880819.nc	-83.875	8.725000381	-0.99
19880820	1988	8	27.54	coraltemp_v3.1_19880820.nc	-83.875	8.725000381	-0.99
19880821	1988	8	27.39	coraltemp_v3.1_19880821.nc	-83.875	8.725000381	-0.99
19880822	1988	8	27.52	coraltemp_v3.1_19880822.nc	-83.875	8.725000381	-0.99
19880823	1988	8	27.67	coraltemp_v3.1_19880823.nc	-83.875	8.725000381	-0.99
19880824	1988	8	27.5	coraltemp_v3.1_19880824.nc	-83.875	8.725000381	-0.99
19880825	1988	8	27.38	coraltemp_v3.1_19880825.nc	-83.875	8.725000381	-0.99
19880826	1988	8	27.31	coraltemp_v3.1_19880826.nc	-83.875	8.725000381	-0.99
19880827	1988	8	27.39	coraltemp_v3.1_19880827.nc	-83.875	8.725000381	-0.99
19880828	1988	8	27.33	coraltemp_v3.1_19880828.nc	-83.875	8.725000381	-0.99
19880829	1988	8	27.66	coraltemp_v3.1_19880829.nc	-83.875	8.725000381	-0.99
19880830	1988	8	27.77	coraltemp_v3.1_19880830.nc	-83.875	8.725000381	-0.99
19880831	1988	8	27.94	coraltemp_v3.1_19880831.nc	-83.875	8.725000381	-0.99
19880901	1988	9	27.91	coraltemp_v3.1_19880901.nc	-83.875	8.725000381	-0.87
19880902	1988	9	27.82	coraltemp_v3.1_19880902.nc	-83.875	8.725000381	-0.87
19880903	1988	9	28.07	coraltemp_v3.1_19880903.nc	-83.875	8.725000381	-0.87
19880904	1988	9	28.12	coraltemp_v3.1_19880904.nc	-83.875	8.725000381	-0.87
19880905	1988	9	27.81	coraltemp_v3.1_19880905.nc	-83.875	8.725000381	-0.87
19880906	1988	9	27.45	coraltemp_v3.1_19880906.nc	-83.875	8.725000381	-0.87
19880907	1988	9	27.26	coraltemp_v3.1_19880907.nc	-83.875	8.725000381	-0.87
19880908	1988	9	27.54	coraltemp_v3.1_19880908.nc	-83.875	8.725000381	-0.87
19880909	1988	9	27.7	coraltemp_v3.1_19880909.nc	-83.875	8.725000381	-0.87
19880910	1988	9	27.7	coraltemp_v3.1_19880910.nc	-83.875	8.725000381	-0.87
19880911	1988	9	27.56	coraltemp_v3.1_19880911.nc	-83.875	8.725000381	-0.87
19880912	1988	9	27.24	coraltemp_v3.1_19880912.nc	-83.875	8.725000381	-0.87
19880913	1988	9	26.8	coraltemp_v3.1_19880913.nc	-83.875	8.725000381	-0.87
19880914	1988	9	26.82	coraltemp_v3.1_19880914.nc	-83.875	8.725000381	-0.87
19880915	1988	9	26.85	coraltemp_v3.1_19880915.nc	-83.875	8.725000381	-0.87
19880916	1988	9	26.75	coraltemp_v3.1_19880916.nc	-83.875	8.725000381	-0.87
19880917	1988	9	26.84	coraltemp_v3.1_19880917.nc	-83.875	8.725000381	-0.87
19880918	1988	9	26.98	coraltemp_v3.1_19880918.nc	-83.875	8.725000381	-0.87
19880919	1988	9	27.01	coraltemp_v3.1_19880919.nc	-83.875	8.725000381	-0.87
19880920	1988	9	27.16	coraltemp_v3.1_19880920.nc	-83.875	8.725000381	-0.87
19880921	1988	9	26.6	coraltemp_v3.1_19880921.nc	-83.875	8.725000381	-0.87
19880922	1988	9	26.79	coraltemp_v3.1_19880922.nc	-83.875	8.725000381	-0.87
19880923	1988	9	26.9	coraltemp_v3.1_19880923.nc	-83.875	8.725000381	-0.87
19880924	1988	9	26.95	coraltemp_v3.1_19880924.nc	-83.875	8.725000381	-0.87
19880925	1988	9	26.72	coraltemp_v3.1_19880925.nc	-83.875	8.725000381	-0.87
19880926	1988	9	26.51	coraltemp_v3.1_19880926.nc	-83.875	8.725000381	-0.87
19880927	1988	9	26.43	coraltemp_v3.1_19880927.nc	-83.875	8.725000381	-0.87
19880928	1988	9	26.41	coraltemp_v3.1_19880928.nc	-83.875	8.725000381	-0.87
19880929	1988	9	26.5	coraltemp_v3.1_19880929.nc	-83.875	8.725000381	-0.87
19880930	1988	9	26.48	coraltemp_v3.1_19880930.nc	-83.875	8.725000381	-0.87
19881001	1988	10	26.74	coraltemp_v3.1_19881001.nc	-83.875	8.725000381	-1.71
19881002	1988	10	26.79	coraltemp_v3.1_19881002.nc	-83.875	8.725000381	-1.71
19881003	1988	10	26.85	coraltemp_v3.1_19881003.nc	-83.875	8.725000381	-1.71
19881004	1988	10	26.77	coraltemp_v3.1_19881004.nc	-83.875	8.725000381	-1.71
19881005	1988	10	26.83	coraltemp_v3.1_19881005.nc	-83.875	8.725000381	-1.71
19881006	1988	10	26.79	coraltemp_v3.1_19881006.nc	-83.875	8.725000381	-1.71
19881007	1988	10	27.23	coraltemp_v3.1_19881007.nc	-83.875	8.725000381	-1.71
19881008	1988	10	27.03	coraltemp_v3.1_19881008.nc	-83.875	8.725000381	-1.71
19881009	1988	10	27.13	coraltemp_v3.1_19881009.nc	-83.875	8.725000381	-1.71
19881010	1988	10	27.03	coraltemp_v3.1_19881010.nc	-83.875	8.725000381	-1.71
19881011	1988	10	26.9	coraltemp_v3.1_19881011.nc	-83.875	8.725000381	-1.71
19881012	1988	10	26.8	coraltemp_v3.1_19881012.nc	-83.875	8.725000381	-1.71
19881013	1988	10	26.76	coraltemp_v3.1_19881013.nc	-83.875	8.725000381	-1.71
19881014	1988	10	26.94	coraltemp_v3.1_19881014.nc	-83.875	8.725000381	-1.71
19881015	1988	10	27.22	coraltemp_v3.1_19881015.nc	-83.875	8.725000381	-1.71
19881016	1988	10	27.36	coraltemp_v3.1_19881016.nc	-83.875	8.725000381	-1.71
19881017	1988	10	27.44	coraltemp_v3.1_19881017.nc	-83.875	8.725000381	-1.71
19881018	1988	10	27.38	coraltemp_v3.1_19881018.nc	-83.875	8.725000381	-1.71
19881019	1988	10	27.24	coraltemp_v3.1_19881019.nc	-83.875	8.725000381	-1.71
19881020	1988	10	27.14	coraltemp_v3.1_19881020.nc	-83.875	8.725000381	-1.71
19881021	1988	10	27.03	coraltemp_v3.1_19881021.nc	-83.875	8.725000381	-1.71
19881022	1988	10	26.58	coraltemp_v3.1_19881022.nc	-83.875	8.725000381	-1.71
19881023	1988	10	26.47	coraltemp_v3.1_19881023.nc	-83.875	8.725000381	-1.71
19881024	1988	10	26.43	coraltemp_v3.1_19881024.nc	-83.875	8.725000381	-1.71
19881025	1988	10	26.62	coraltemp_v3.1_19881025.nc	-83.875	8.725000381	-1.71
19881026	1988	10	26.63	coraltemp_v3.1_19881026.nc	-83.875	8.725000381	-1.71
19881027	1988	10	26.75	coraltemp_v3.1_19881027.nc	-83.875	8.725000381	-1.71
19881028	1988	10	26.8	coraltemp_v3.1_19881028.nc	-83.875	8.725000381	-1.71
19881029	1988	10	27.16	coraltemp_v3.1_19881029.nc	-83.875	8.725000381	-1.71
19881030	1988	10	27.28	coraltemp_v3.1_19881030.nc	-83.875	8.725000381	-1.71
19881031	1988	10	27.31	coraltemp_v3.1_19881031.nc	-83.875	8.725000381	-1.71
19881101	1988	11	27.04	coraltemp_v3.1_19881101.nc	-83.875	8.725000381	-1.85
19881102	1988	11	27.01	coraltemp_v3.1_19881102.nc	-83.875	8.725000381	-1.85
19881103	1988	11	26.98	coraltemp_v3.1_19881103.nc	-83.875	8.725000381	-1.85
19881104	1988	11	27.25	coraltemp_v3.1_19881104.nc	-83.875	8.725000381	-1.85
19881105	1988	11	27.49	coraltemp_v3.1_19881105.nc	-83.875	8.725000381	-1.85
19881106	1988	11	27.5	coraltemp_v3.1_19881106.nc	-83.875	8.725000381	-1.85
19881107	1988	11	27.39	coraltemp_v3.1_19881107.nc	-83.875	8.725000381	-1.85
19881108	1988	11	27.22	coraltemp_v3.1_19881108.nc	-83.875	8.725000381	-1.85
19881109	1988	11	27.26	coraltemp_v3.1_19881109.nc	-83.875	8.725000381	-1.85
19881110	1988	11	27.13	coraltemp_v3.1_19881110.nc	-83.875	8.725000381	-1.85
19881111	1988	11	27.13	coraltemp_v3.1_19881111.nc	-83.875	8.725000381	-1.85
19881112	1988	11	27.12	coraltemp_v3.1_19881112.nc	-83.875	8.725000381	-1.85
19881113	1988	11	27.18	coraltemp_v3.1_19881113.nc	-83.875	8.725000381	-1.85
19881114	1988	11	27.19	coraltemp_v3.1_19881114.nc	-83.875	8.725000381	-1.85
19881115	1988	11	27.01	coraltemp_v3.1_19881115.nc	-83.875	8.725000381	-1.85
19881116	1988	11	26.77	coraltemp_v3.1_19881116.nc	-83.875	8.725000381	-1.85
19881117	1988	11	26.62	coraltemp_v3.1_19881117.nc	-83.875	8.725000381	-1.85
19881118	1988	11	26.67	coraltemp_v3.1_19881118.nc	-83.875	8.725000381	-1.85
19881119	1988	11	27.01	coraltemp_v3.1_19881119.nc	-83.875	8.725000381	-1.85
19881120	1988	11	27.45	coraltemp_v3.1_19881120.nc	-83.875	8.725000381	-1.85
19881121	1988	11	27.58	coraltemp_v3.1_19881121.nc	-83.875	8.725000381	-1.85
19881122	1988	11	27.81	coraltemp_v3.1_19881122.nc	-83.875	8.725000381	-1.85
19881123	1988	11	27.66	coraltemp_v3.1_19881123.nc	-83.875	8.725000381	-1.85
19881124	1988	11	27.6	coraltemp_v3.1_19881124.nc	-83.875	8.725000381	-1.85
19881125	1988	11	27.39	coraltemp_v3.1_19881125.nc	-83.875	8.725000381	-1.85
19881126	1988	11	26.84	coraltemp_v3.1_19881126.nc	-83.875	8.725000381	-1.85
19881127	1988	11	26.84	coraltemp_v3.1_19881127.nc	-83.875	8.725000381	-1.85
19881128	1988	11	26.83	coraltemp_v3.1_19881128.nc	-83.875	8.725000381	-1.85
19881129	1988	11	26.59	coraltemp_v3.1_19881129.nc	-83.875	8.725000381	-1.85
19881130	1988	11	26.21	coraltemp_v3.1_19881130.nc	-83.875	8.725000381	-1.85
19881201	1988	12	26.94	coraltemp_v3.1_19881201.nc	-83.875	8.725000381	-1.83
19881202	1988	12	27.11	coraltemp_v3.1_19881202.nc	-83.875	8.725000381	-1.83
19881203	1988	12	27.27	coraltemp_v3.1_19881203.nc	-83.875	8.725000381	-1.83
19881204	1988	12	27.19	coraltemp_v3.1_19881204.nc	-83.875	8.725000381	-1.83
19881205	1988	12	27.12	coraltemp_v3.1_19881205.nc	-83.875	8.725000381	-1.83
19881206	1988	12	27.25	coraltemp_v3.1_19881206.nc	-83.875	8.725000381	-1.83
19881207	1988	12	27.35	coraltemp_v3.1_19881207.nc	-83.875	8.725000381	-1.83
19881208	1988	12	27.43	coraltemp_v3.1_19881208.nc	-83.875	8.725000381	-1.83
19881209	1988	12	27.07	coraltemp_v3.1_19881209.nc	-83.875	8.725000381	-1.83
19881210	1988	12	27.2	coraltemp_v3.1_19881210.nc	-83.875	8.725000381	-1.83
19881211	1988	12	27.22	coraltemp_v3.1_19881211.nc	-83.875	8.725000381	-1.83
19881212	1988	12	27.51	coraltemp_v3.1_19881212.nc	-83.875	8.725000381	-1.83
19881213	1988	12	27.52	coraltemp_v3.1_19881213.nc	-83.875	8.725000381	-1.83
19881214	1988	12	27.38	coraltemp_v3.1_19881214.nc	-83.875	8.725000381	-1.83
19881215	1988	12	27.2	coraltemp_v3.1_19881215.nc	-83.875	8.725000381	-1.83
19881216	1988	12	27.11	coraltemp_v3.1_19881216.nc	-83.875	8.725000381	-1.83
19881217	1988	12	27.37	coraltemp_v3.1_19881217.nc	-83.875	8.725000381	-1.83
19881218	1988	12	27.36	coraltemp_v3.1_19881218.nc	-83.875	8.725000381	-1.83
19881219	1988	12	27.27	coraltemp_v3.1_19881219.nc	-83.875	8.725000381	-1.83
19881220	1988	12	27.19	coraltemp_v3.1_19881220.nc	-83.875	8.725000381	-1.83
19881221	1988	12	27.34	coraltemp_v3.1_19881221.nc	-83.875	8.725000381	-1.83
19881222	1988	12	27.4	coraltemp_v3.1_19881222.nc	-83.875	8.725000381	-1.83
19881223	1988	12	27.44	coraltemp_v3.1_19881223.nc	-83.875	8.725000381	-1.83
19881224	1988	12	27.6	coraltemp_v3.1_19881224.nc	-83.875	8.725000381	-1.83
19881225	1988	12	27.86	coraltemp_v3.1_19881225.nc	-83.875	8.725000381	-1.83
19881226	1988	12	27.84	coraltemp_v3.1_19881226.nc	-83.875	8.725000381	-1.83
19881227	1988	12	27.57	coraltemp_v3.1_19881227.nc	-83.875	8.725000381	-1.83
19881228	1988	12	27.97	coraltemp_v3.1_19881228.nc	-83.875	8.725000381	-1.83
19881229	1988	12	27.8	coraltemp_v3.1_19881229.nc	-83.875	8.725000381	-1.83
19881230	1988	12	27.66	coraltemp_v3.1_19881230.nc	-83.875	8.725000381	-1.83
19881231	1988	12	27.72	coraltemp_v3.1_19881231.nc	-83.875	8.725000381	-1.83
19890101	1989	1	27.74	coraltemp_v3.1_19890101.nc	-83.875	8.725000381	-1.87
19890102	1989	1	27.92	coraltemp_v3.1_19890102.nc	-83.875	8.725000381	-1.87
19890103	1989	1	27.86	coraltemp_v3.1_19890103.nc	-83.875	8.725000381	-1.87
19890104	1989	1	27.97	coraltemp_v3.1_19890104.nc	-83.875	8.725000381	-1.87
19890105	1989	1	27.78	coraltemp_v3.1_19890105.nc	-83.875	8.725000381	-1.87
19890106	1989	1	27.68	coraltemp_v3.1_19890106.nc	-83.875	8.725000381	-1.87
19890107	1989	1	27.36	coraltemp_v3.1_19890107.nc	-83.875	8.725000381	-1.87
19890108	1989	1	27.44	coraltemp_v3.1_19890108.nc	-83.875	8.725000381	-1.87
19890109	1989	1	27.56	coraltemp_v3.1_19890109.nc	-83.875	8.725000381	-1.87
19890110	1989	1	28	coraltemp_v3.1_19890110.nc	-83.875	8.725000381	-1.87
19890111	1989	1	28.25	coraltemp_v3.1_19890111.nc	-83.875	8.725000381	-1.87
19890112	1989	1	28.34	coraltemp_v3.1_19890112.nc	-83.875	8.725000381	-1.87
19890113	1989	1	28.3	coraltemp_v3.1_19890113.nc	-83.875	8.725000381	-1.87
19890114	1989	1	28.54	coraltemp_v3.1_19890114.nc	-83.875	8.725000381	-1.87
19890115	1989	1	28.44	coraltemp_v3.1_19890115.nc	-83.875	8.725000381	-1.87
19890116	1989	1	28.03	coraltemp_v3.1_19890116.nc	-83.875	8.725000381	-1.87
19890117	1989	1	28.01	coraltemp_v3.1_19890117.nc	-83.875	8.725000381	-1.87
19890118	1989	1	28.34	coraltemp_v3.1_19890118.nc	-83.875	8.725000381	-1.87
19890119	1989	1	28.51	coraltemp_v3.1_19890119.nc	-83.875	8.725000381	-1.87
19890120	1989	1	28.4	coraltemp_v3.1_19890120.nc	-83.875	8.725000381	-1.87
19890121	1989	1	28.27	coraltemp_v3.1_19890121.nc	-83.875	8.725000381	-1.87
19890122	1989	1	28.4	coraltemp_v3.1_19890122.nc	-83.875	8.725000381	-1.87
19890123	1989	1	28.64	coraltemp_v3.1_19890123.nc	-83.875	8.725000381	-1.87
19890124	1989	1	28.7	coraltemp_v3.1_19890124.nc	-83.875	8.725000381	-1.87
19890125	1989	1	28.29	coraltemp_v3.1_19890125.nc	-83.875	8.725000381	-1.87
19890126	1989	1	28.46	coraltemp_v3.1_19890126.nc	-83.875	8.725000381	-1.87
19890127	1989	1	28.47	coraltemp_v3.1_19890127.nc	-83.875	8.725000381	-1.87
19890128	1989	1	28.29	coraltemp_v3.1_19890128.nc	-83.875	8.725000381	-1.87
19890129	1989	1	28.16	coraltemp_v3.1_19890129.nc	-83.875	8.725000381	-1.87
19890130	1989	1	28.01	coraltemp_v3.1_19890130.nc	-83.875	8.725000381	-1.87
19890131	1989	1	28.2	coraltemp_v3.1_19890131.nc	-83.875	8.725000381	-1.87
19890201	1989	2	28.1	coraltemp_v3.1_19890201.nc	-83.875	8.725000381	-1.37
19890202	1989	2	28.07	coraltemp_v3.1_19890202.nc	-83.875	8.725000381	-1.37
19890203	1989	2	28.19	coraltemp_v3.1_19890203.nc	-83.875	8.725000381	-1.37
19890204	1989	2	28.29	coraltemp_v3.1_19890204.nc	-83.875	8.725000381	-1.37
19890205	1989	2	28.31	coraltemp_v3.1_19890205.nc	-83.875	8.725000381	-1.37
19890206	1989	2	28.36	coraltemp_v3.1_19890206.nc	-83.875	8.725000381	-1.37
19890207	1989	2	28.62	coraltemp_v3.1_19890207.nc	-83.875	8.725000381	-1.37
19890208	1989	2	28.87	coraltemp_v3.1_19890208.nc	-83.875	8.725000381	-1.37
19890209	1989	2	28.72	coraltemp_v3.1_19890209.nc	-83.875	8.725000381	-1.37
19890210	1989	2	28.85	coraltemp_v3.1_19890210.nc	-83.875	8.725000381	-1.37
19890211	1989	2	28.5	coraltemp_v3.1_19890211.nc	-83.875	8.725000381	-1.37
19890212	1989	2	28.5	coraltemp_v3.1_19890212.nc	-83.875	8.725000381	-1.37
19890213	1989	2	28.14	coraltemp_v3.1_19890213.nc	-83.875	8.725000381	-1.37
19890214	1989	2	28.27	coraltemp_v3.1_19890214.nc	-83.875	8.725000381	-1.37
19890215	1989	2	27.81	coraltemp_v3.1_19890215.nc	-83.875	8.725000381	-1.37
19890216	1989	2	28.06	coraltemp_v3.1_19890216.nc	-83.875	8.725000381	-1.37
19890217	1989	2	27.87	coraltemp_v3.1_19890217.nc	-83.875	8.725000381	-1.37
19890218	1989	2	27.85	coraltemp_v3.1_19890218.nc	-83.875	8.725000381	-1.37
19890219	1989	2	27.93	coraltemp_v3.1_19890219.nc	-83.875	8.725000381	-1.37
19890220	1989	2	28.01	coraltemp_v3.1_19890220.nc	-83.875	8.725000381	-1.37
19890221	1989	2	28.42	coraltemp_v3.1_19890221.nc	-83.875	8.725000381	-1.37
19890222	1989	2	28.5	coraltemp_v3.1_19890222.nc	-83.875	8.725000381	-1.37
19890223	1989	2	28.75	coraltemp_v3.1_19890223.nc	-83.875	8.725000381	-1.37
19890224	1989	2	28.45	coraltemp_v3.1_19890224.nc	-83.875	8.725000381	-1.37
19890225	1989	2	28.39	coraltemp_v3.1_19890225.nc	-83.875	8.725000381	-1.37
19890226	1989	2	28.72	coraltemp_v3.1_19890226.nc	-83.875	8.725000381	-1.37
19890227	1989	2	28.86	coraltemp_v3.1_19890227.nc	-83.875	8.725000381	-1.37
19890228	1989	2	28.87	coraltemp_v3.1_19890228.nc	-83.875	8.725000381	-1.37
19890301	1989	3	29.04	coraltemp_v3.1_19890301.nc	-83.875	8.725000381	-1.05
19890302	1989	3	28.77	coraltemp_v3.1_19890302.nc	-83.875	8.725000381	-1.05
19890303	1989	3	29.07	coraltemp_v3.1_19890303.nc	-83.875	8.725000381	-1.05
19890304	1989	3	28.98	coraltemp_v3.1_19890304.nc	-83.875	8.725000381	-1.05
19890305	1989	3	28.75	coraltemp_v3.1_19890305.nc	-83.875	8.725000381	-1.05
19890306	1989	3	28.37	coraltemp_v3.1_19890306.nc	-83.875	8.725000381	-1.05
19890307	1989	3	28.16	coraltemp_v3.1_19890307.nc	-83.875	8.725000381	-1.05
19890308	1989	3	27.9	coraltemp_v3.1_19890308.nc	-83.875	8.725000381	-1.05
19890309	1989	3	27.99	coraltemp_v3.1_19890309.nc	-83.875	8.725000381	-1.05
19890310	1989	3	27.43	coraltemp_v3.1_19890310.nc	-83.875	8.725000381	-1.05
19890311	1989	3	27.52	coraltemp_v3.1_19890311.nc	-83.875	8.725000381	-1.05
19890312	1989	3	27.57	coraltemp_v3.1_19890312.nc	-83.875	8.725000381	-1.05
19890313	1989	3	27.71	coraltemp_v3.1_19890313.nc	-83.875	8.725000381	-1.05
19890314	1989	3	27.87	coraltemp_v3.1_19890314.nc	-83.875	8.725000381	-1.05
19890315	1989	3	28.31	coraltemp_v3.1_19890315.nc	-83.875	8.725000381	-1.05
19890316	1989	3	28.34	coraltemp_v3.1_19890316.nc	-83.875	8.725000381	-1.05
19890317	1989	3	28.57	coraltemp_v3.1_19890317.nc	-83.875	8.725000381	-1.05
19890318	1989	3	28.51	coraltemp_v3.1_19890318.nc	-83.875	8.725000381	-1.05
19890319	1989	3	28.46	coraltemp_v3.1_19890319.nc	-83.875	8.725000381	-1.05
19890320	1989	3	28.39	coraltemp_v3.1_19890320.nc	-83.875	8.725000381	-1.05
19890321	1989	3	28.39	coraltemp_v3.1_19890321.nc	-83.875	8.725000381	-1.05
19890322	1989	3	28.24	coraltemp_v3.1_19890322.nc	-83.875	8.725000381	-1.05
19890323	1989	3	28.16	coraltemp_v3.1_19890323.nc	-83.875	8.725000381	-1.05
19890324	1989	3	28.03	coraltemp_v3.1_19890324.nc	-83.875	8.725000381	-1.05
19890325	1989	3	28.13	coraltemp_v3.1_19890325.nc	-83.875	8.725000381	-1.05
19890326	1989	3	27.93	coraltemp_v3.1_19890326.nc	-83.875	8.725000381	-1.05
19890327	1989	3	28.1	coraltemp_v3.1_19890327.nc	-83.875	8.725000381	-1.05
19890328	1989	3	28.18	coraltemp_v3.1_19890328.nc	-83.875	8.725000381	-1.05
19890329	1989	3	28.22	coraltemp_v3.1_19890329.nc	-83.875	8.725000381	-1.05
19890330	1989	3	28.39	coraltemp_v3.1_19890330.nc	-83.875	8.725000381	-1.05
19890331	1989	3	28.58	coraltemp_v3.1_19890331.nc	-83.875	8.725000381	-1.05
19890401	1989	4	28.28	coraltemp_v3.1_19890401.nc	-83.875	8.725000381	-0.82
19890402	1989	4	27.98	coraltemp_v3.1_19890402.nc	-83.875	8.725000381	-0.82
19890403	1989	4	28.09	coraltemp_v3.1_19890403.nc	-83.875	8.725000381	-0.82
19890404	1989	4	28.33	coraltemp_v3.1_19890404.nc	-83.875	8.725000381	-0.82
19890405	1989	4	29.16	coraltemp_v3.1_19890405.nc	-83.875	8.725000381	-0.82
19890406	1989	4	29.18	coraltemp_v3.1_19890406.nc	-83.875	8.725000381	-0.82
19890407	1989	4	28.67	coraltemp_v3.1_19890407.nc	-83.875	8.725000381	-0.82
19890408	1989	4	28.49	coraltemp_v3.1_19890408.nc	-83.875	8.725000381	-0.82
19890409	1989	4	28.59	coraltemp_v3.1_19890409.nc	-83.875	8.725000381	-0.82
19890410	1989	4	28.84	coraltemp_v3.1_19890410.nc	-83.875	8.725000381	-0.82
19890411	1989	4	28.9	coraltemp_v3.1_19890411.nc	-83.875	8.725000381	-0.82
19890412	1989	4	28.79	coraltemp_v3.1_19890412.nc	-83.875	8.725000381	-0.82
19890413	1989	4	28.92	coraltemp_v3.1_19890413.nc	-83.875	8.725000381	-0.82
19890414	1989	4	29.12	coraltemp_v3.1_19890414.nc	-83.875	8.725000381	-0.82
19890415	1989	4	29.16	coraltemp_v3.1_19890415.nc	-83.875	8.725000381	-0.82
19890416	1989	4	29.1	coraltemp_v3.1_19890416.nc	-83.875	8.725000381	-0.82
19890417	1989	4	29.34	coraltemp_v3.1_19890417.nc	-83.875	8.725000381	-0.82
19890418	1989	4	29.43	coraltemp_v3.1_19890418.nc	-83.875	8.725000381	-0.82
19890419	1989	4	29.63	coraltemp_v3.1_19890419.nc	-83.875	8.725000381	-0.82
19890420	1989	4	29.93	coraltemp_v3.1_19890420.nc	-83.875	8.725000381	-0.82
19890421	1989	4	30.02	coraltemp_v3.1_19890421.nc	-83.875	8.725000381	-0.82
19890422	1989	4	29.9	coraltemp_v3.1_19890422.nc	-83.875	8.725000381	-0.82
19890423	1989	4	30.02	coraltemp_v3.1_19890423.nc	-83.875	8.725000381	-0.82
19890424	1989	4	29.87	coraltemp_v3.1_19890424.nc	-83.875	8.725000381	-0.82
19890425	1989	4	29.76	coraltemp_v3.1_19890425.nc	-83.875	8.725000381	-0.82
19890426	1989	4	29.45	coraltemp_v3.1_19890426.nc	-83.875	8.725000381	-0.82
19890427	1989	4	28.98	coraltemp_v3.1_19890427.nc	-83.875	8.725000381	-0.82
19890428	1989	4	28.76	coraltemp_v3.1_19890428.nc	-83.875	8.725000381	-0.82
19890429	1989	4	28.83	coraltemp_v3.1_19890429.nc	-83.875	8.725000381	-0.82
19890430	1989	4	28.94	coraltemp_v3.1_19890430.nc	-83.875	8.725000381	-0.82
19890501	1989	5	28.9	coraltemp_v3.1_19890501.nc	-83.875	8.725000381	-0.61
19890502	1989	5	28.7	coraltemp_v3.1_19890502.nc	-83.875	8.725000381	-0.61
19890503	1989	5	29.02	coraltemp_v3.1_19890503.nc	-83.875	8.725000381	-0.61
19890504	1989	5	29.06	coraltemp_v3.1_19890504.nc	-83.875	8.725000381	-0.61
19890505	1989	5	29.04	coraltemp_v3.1_19890505.nc	-83.875	8.725000381	-0.61
19890506	1989	5	29.15	coraltemp_v3.1_19890506.nc	-83.875	8.725000381	-0.61
19890507	1989	5	28.88	coraltemp_v3.1_19890507.nc	-83.875	8.725000381	-0.61
19890508	1989	5	28.6	coraltemp_v3.1_19890508.nc	-83.875	8.725000381	-0.61
19890509	1989	5	28.19	coraltemp_v3.1_19890509.nc	-83.875	8.725000381	-0.61
19890510	1989	5	28.43	coraltemp_v3.1_19890510.nc	-83.875	8.725000381	-0.61
19890511	1989	5	28.58	coraltemp_v3.1_19890511.nc	-83.875	8.725000381	-0.61
19890512	1989	5	28.55	coraltemp_v3.1_19890512.nc	-83.875	8.725000381	-0.61
19890513	1989	5	28.63	coraltemp_v3.1_19890513.nc	-83.875	8.725000381	-0.61
19890514	1989	5	28.77	coraltemp_v3.1_19890514.nc	-83.875	8.725000381	-0.61
19890515	1989	5	29.2	coraltemp_v3.1_19890515.nc	-83.875	8.725000381	-0.61
19890516	1989	5	29.49	coraltemp_v3.1_19890516.nc	-83.875	8.725000381	-0.61
19890517	1989	5	29.68	coraltemp_v3.1_19890517.nc	-83.875	8.725000381	-0.61
19890518	1989	5	29.25	coraltemp_v3.1_19890518.nc	-83.875	8.725000381	-0.61
19890519	1989	5	29.11	coraltemp_v3.1_19890519.nc	-83.875	8.725000381	-0.61
19890520	1989	5	28.66	coraltemp_v3.1_19890520.nc	-83.875	8.725000381	-0.61
19890521	1989	5	28.62	coraltemp_v3.1_19890521.nc	-83.875	8.725000381	-0.61
19890522	1989	5	28.65	coraltemp_v3.1_19890522.nc	-83.875	8.725000381	-0.61
19890523	1989	5	28.74	coraltemp_v3.1_19890523.nc	-83.875	8.725000381	-0.61
19890524	1989	5	28.73	coraltemp_v3.1_19890524.nc	-83.875	8.725000381	-0.61
19890525	1989	5	28.3	coraltemp_v3.1_19890525.nc	-83.875	8.725000381	-0.61
19890526	1989	5	28.76	coraltemp_v3.1_19890526.nc	-83.875	8.725000381	-0.61
19890527	1989	5	28.67	coraltemp_v3.1_19890527.nc	-83.875	8.725000381	-0.61
19890528	1989	5	28.43	coraltemp_v3.1_19890528.nc	-83.875	8.725000381	-0.61
19890529	1989	5	28.67	coraltemp_v3.1_19890529.nc	-83.875	8.725000381	-0.61
19890530	1989	5	28.87	coraltemp_v3.1_19890530.nc	-83.875	8.725000381	-0.61
19890531	1989	5	28.66	coraltemp_v3.1_19890531.nc	-83.875	8.725000381	-0.61
19890601	1989	6	28.52	coraltemp_v3.1_19890601.nc	-83.875	8.725000381	-0.29
19890602	1989	6	28.47	coraltemp_v3.1_19890602.nc	-83.875	8.725000381	-0.29
19890603	1989	6	28.19	coraltemp_v3.1_19890603.nc	-83.875	8.725000381	-0.29
19890604	1989	6	27.94	coraltemp_v3.1_19890604.nc	-83.875	8.725000381	-0.29
19890605	1989	6	27.5	coraltemp_v3.1_19890605.nc	-83.875	8.725000381	-0.29
19890606	1989	6	27.53	coraltemp_v3.1_19890606.nc	-83.875	8.725000381	-0.29
19890607	1989	6	28.09	coraltemp_v3.1_19890607.nc	-83.875	8.725000381	-0.29
19890608	1989	6	28.24	coraltemp_v3.1_19890608.nc	-83.875	8.725000381	-0.29
19890609	1989	6	28.2	coraltemp_v3.1_19890609.nc	-83.875	8.725000381	-0.29
19890610	1989	6	28.53	coraltemp_v3.1_19890610.nc	-83.875	8.725000381	-0.29
19890611	1989	6	28.73	coraltemp_v3.1_19890611.nc	-83.875	8.725000381	-0.29
19890612	1989	6	28.46	coraltemp_v3.1_19890612.nc	-83.875	8.725000381	-0.29
19890613	1989	6	28.83	coraltemp_v3.1_19890613.nc	-83.875	8.725000381	-0.29
19890614	1989	6	28.86	coraltemp_v3.1_19890614.nc	-83.875	8.725000381	-0.29
19890615	1989	6	28.66	coraltemp_v3.1_19890615.nc	-83.875	8.725000381	-0.29
19890616	1989	6	28.4	coraltemp_v3.1_19890616.nc	-83.875	8.725000381	-0.29
19890617	1989	6	28.35	coraltemp_v3.1_19890617.nc	-83.875	8.725000381	-0.29
19890618	1989	6	28.1	coraltemp_v3.1_19890618.nc	-83.875	8.725000381	-0.29
19890619	1989	6	28.05	coraltemp_v3.1_19890619.nc	-83.875	8.725000381	-0.29
19890620	1989	6	28.07	coraltemp_v3.1_19890620.nc	-83.875	8.725000381	-0.29
19890621	1989	6	28.54	coraltemp_v3.1_19890621.nc	-83.875	8.725000381	-0.29
19890622	1989	6	28.42	coraltemp_v3.1_19890622.nc	-83.875	8.725000381	-0.29
19890623	1989	6	28.39	coraltemp_v3.1_19890623.nc	-83.875	8.725000381	-0.29
19890624	1989	6	28.31	coraltemp_v3.1_19890624.nc	-83.875	8.725000381	-0.29
19890625	1989	6	27.51	coraltemp_v3.1_19890625.nc	-83.875	8.725000381	-0.29
19890626	1989	6	27.16	coraltemp_v3.1_19890626.nc	-83.875	8.725000381	-0.29
19890627	1989	6	27.22	coraltemp_v3.1_19890627.nc	-83.875	8.725000381	-0.29
19890628	1989	6	27.35	coraltemp_v3.1_19890628.nc	-83.875	8.725000381	-0.29
19890629	1989	6	27.7	coraltemp_v3.1_19890629.nc	-83.875	8.725000381	-0.29
19890630	1989	6	27.9	coraltemp_v3.1_19890630.nc	-83.875	8.725000381	-0.29
19890701	1989	7	28.02	coraltemp_v3.1_19890701.nc	-83.875	8.725000381	-0.3
19890702	1989	7	28.34	coraltemp_v3.1_19890702.nc	-83.875	8.725000381	-0.3
19890703	1989	7	28.43	coraltemp_v3.1_19890703.nc	-83.875	8.725000381	-0.3
19890704	1989	7	28.53	coraltemp_v3.1_19890704.nc	-83.875	8.725000381	-0.3
19890705	1989	7	28.59	coraltemp_v3.1_19890705.nc	-83.875	8.725000381	-0.3
19890706	1989	7	28.49	coraltemp_v3.1_19890706.nc	-83.875	8.725000381	-0.3
19890707	1989	7	28.87	coraltemp_v3.1_19890707.nc	-83.875	8.725000381	-0.3
19890708	1989	7	29.06	coraltemp_v3.1_19890708.nc	-83.875	8.725000381	-0.3
19890709	1989	7	28.97	coraltemp_v3.1_19890709.nc	-83.875	8.725000381	-0.3
19890710	1989	7	28.9	coraltemp_v3.1_19890710.nc	-83.875	8.725000381	-0.3
19890711	1989	7	28.63	coraltemp_v3.1_19890711.nc	-83.875	8.725000381	-0.3
19890712	1989	7	28.51	coraltemp_v3.1_19890712.nc	-83.875	8.725000381	-0.3
19890713	1989	7	28.74	coraltemp_v3.1_19890713.nc	-83.875	8.725000381	-0.3
19890714	1989	7	28.93	coraltemp_v3.1_19890714.nc	-83.875	8.725000381	-0.3
19890715	1989	7	29.22	coraltemp_v3.1_19890715.nc	-83.875	8.725000381	-0.3
19890716	1989	7	29.53	coraltemp_v3.1_19890716.nc	-83.875	8.725000381	-0.3
19890717	1989	7	29.71	coraltemp_v3.1_19890717.nc	-83.875	8.725000381	-0.3
19890718	1989	7	29.35	coraltemp_v3.1_19890718.nc	-83.875	8.725000381	-0.3
19890719	1989	7	29.11	coraltemp_v3.1_19890719.nc	-83.875	8.725000381	-0.3
19890720	1989	7	28.83	coraltemp_v3.1_19890720.nc	-83.875	8.725000381	-0.3
19890721	1989	7	28.69	coraltemp_v3.1_19890721.nc	-83.875	8.725000381	-0.3
19890722	1989	7	28.77	coraltemp_v3.1_19890722.nc	-83.875	8.725000381	-0.3
19890723	1989	7	28.44	coraltemp_v3.1_19890723.nc	-83.875	8.725000381	-0.3
19890724	1989	7	28.42	coraltemp_v3.1_19890724.nc	-83.875	8.725000381	-0.3
19890725	1989	7	28.36	coraltemp_v3.1_19890725.nc	-83.875	8.725000381	-0.3
19890726	1989	7	28.22	coraltemp_v3.1_19890726.nc	-83.875	8.725000381	-0.3
19890727	1989	7	27.52	coraltemp_v3.1_19890727.nc	-83.875	8.725000381	-0.3
19890728	1989	7	27.32	coraltemp_v3.1_19890728.nc	-83.875	8.725000381	-0.3
19890729	1989	7	27.67	coraltemp_v3.1_19890729.nc	-83.875	8.725000381	-0.3
19890730	1989	7	27.77	coraltemp_v3.1_19890730.nc	-83.875	8.725000381	-0.3
19890731	1989	7	27.94	coraltemp_v3.1_19890731.nc	-83.875	8.725000381	-0.3
19890801	1989	8	27.98	coraltemp_v3.1_19890801.nc	-83.875	8.725000381	-0.33
19890802	1989	8	27.91	coraltemp_v3.1_19890802.nc	-83.875	8.725000381	-0.33
19890803	1989	8	27.91	coraltemp_v3.1_19890803.nc	-83.875	8.725000381	-0.33
19890804	1989	8	27.82	coraltemp_v3.1_19890804.nc	-83.875	8.725000381	-0.33
19890805	1989	8	27.73	coraltemp_v3.1_19890805.nc	-83.875	8.725000381	-0.33
19890806	1989	8	27.76	coraltemp_v3.1_19890806.nc	-83.875	8.725000381	-0.33
19890807	1989	8	27.79	coraltemp_v3.1_19890807.nc	-83.875	8.725000381	-0.33
19890808	1989	8	27.97	coraltemp_v3.1_19890808.nc	-83.875	8.725000381	-0.33
19890809	1989	8	28.27	coraltemp_v3.1_19890809.nc	-83.875	8.725000381	-0.33
19890810	1989	8	28.23	coraltemp_v3.1_19890810.nc	-83.875	8.725000381	-0.33
19890811	1989	8	28.05	coraltemp_v3.1_19890811.nc	-83.875	8.725000381	-0.33
19890812	1989	8	28.11	coraltemp_v3.1_19890812.nc	-83.875	8.725000381	-0.33
19890813	1989	8	28.16	coraltemp_v3.1_19890813.nc	-83.875	8.725000381	-0.33
19890814	1989	8	28.2	coraltemp_v3.1_19890814.nc	-83.875	8.725000381	-0.33
19890815	1989	8	28.38	coraltemp_v3.1_19890815.nc	-83.875	8.725000381	-0.33
19890816	1989	8	28.6	coraltemp_v3.1_19890816.nc	-83.875	8.725000381	-0.33
19890817	1989	8	28.57	coraltemp_v3.1_19890817.nc	-83.875	8.725000381	-0.33
19890818	1989	8	28.36	coraltemp_v3.1_19890818.nc	-83.875	8.725000381	-0.33
19890819	1989	8	28.21	coraltemp_v3.1_19890819.nc	-83.875	8.725000381	-0.33
19890820	1989	8	28.21	coraltemp_v3.1_19890820.nc	-83.875	8.725000381	-0.33
19890821	1989	8	28.04	coraltemp_v3.1_19890821.nc	-83.875	8.725000381	-0.33
19890822	1989	8	27.72	coraltemp_v3.1_19890822.nc	-83.875	8.725000381	-0.33
19890823	1989	8	27.43	coraltemp_v3.1_19890823.nc	-83.875	8.725000381	-0.33
19890824	1989	8	27.72	coraltemp_v3.1_19890824.nc	-83.875	8.725000381	-0.33
19890825	1989	8	28.09	coraltemp_v3.1_19890825.nc	-83.875	8.725000381	-0.33
19890826	1989	8	28.13	coraltemp_v3.1_19890826.nc	-83.875	8.725000381	-0.33
19890827	1989	8	28.27	coraltemp_v3.1_19890827.nc	-83.875	8.725000381	-0.33
19890828	1989	8	28.28	coraltemp_v3.1_19890828.nc	-83.875	8.725000381	-0.33
19890829	1989	8	28.22	coraltemp_v3.1_19890829.nc	-83.875	8.725000381	-0.33
19890830	1989	8	28.14	coraltemp_v3.1_19890830.nc	-83.875	8.725000381	-0.33
19890831	1989	8	28.03	coraltemp_v3.1_19890831.nc	-83.875	8.725000381	-0.33
19890901	1989	9	27.98	coraltemp_v3.1_19890901.nc	-83.875	8.725000381	-0.18
19890902	1989	9	28	coraltemp_v3.1_19890902.nc	-83.875	8.725000381	-0.18
19890903	1989	9	28.01	coraltemp_v3.1_19890903.nc	-83.875	8.725000381	-0.18
19890904	1989	9	28.05	coraltemp_v3.1_19890904.nc	-83.875	8.725000381	-0.18
19890905	1989	9	28.08	coraltemp_v3.1_19890905.nc	-83.875	8.725000381	-0.18
19890906	1989	9	28.34	coraltemp_v3.1_19890906.nc	-83.875	8.725000381	-0.18
19890907	1989	9	28.49	coraltemp_v3.1_19890907.nc	-83.875	8.725000381	-0.18
19890908	1989	9	28.2	coraltemp_v3.1_19890908.nc	-83.875	8.725000381	-0.18
19890909	1989	9	27.97	coraltemp_v3.1_19890909.nc	-83.875	8.725000381	-0.18
19890910	1989	9	27.98	coraltemp_v3.1_19890910.nc	-83.875	8.725000381	-0.18
19890911	1989	9	28.03	coraltemp_v3.1_19890911.nc	-83.875	8.725000381	-0.18
19890912	1989	9	28.02	coraltemp_v3.1_19890912.nc	-83.875	8.725000381	-0.18
19890913	1989	9	28.15	coraltemp_v3.1_19890913.nc	-83.875	8.725000381	-0.18
19890914	1989	9	27.92	coraltemp_v3.1_19890914.nc	-83.875	8.725000381	-0.18
19890915	1989	9	27.64	coraltemp_v3.1_19890915.nc	-83.875	8.725000381	-0.18
19890916	1989	9	27.46	coraltemp_v3.1_19890916.nc	-83.875	8.725000381	-0.18
19890917	1989	9	27.68	coraltemp_v3.1_19890917.nc	-83.875	8.725000381	-0.18
19890918	1989	9	27.68	coraltemp_v3.1_19890918.nc	-83.875	8.725000381	-0.18
19890919	1989	9	27.79	coraltemp_v3.1_19890919.nc	-83.875	8.725000381	-0.18
19890920	1989	9	27.74	coraltemp_v3.1_19890920.nc	-83.875	8.725000381	-0.18
19890921	1989	9	27.6	coraltemp_v3.1_19890921.nc	-83.875	8.725000381	-0.18
19890922	1989	9	27.65	coraltemp_v3.1_19890922.nc	-83.875	8.725000381	-0.18
19890923	1989	9	27.59	coraltemp_v3.1_19890923.nc	-83.875	8.725000381	-0.18
19890924	1989	9	27.66	coraltemp_v3.1_19890924.nc	-83.875	8.725000381	-0.18
19890925	1989	9	27.74	coraltemp_v3.1_19890925.nc	-83.875	8.725000381	-0.18
19890926	1989	9	27.71	coraltemp_v3.1_19890926.nc	-83.875	8.725000381	-0.18
19890927	1989	9	27.54	coraltemp_v3.1_19890927.nc	-83.875	8.725000381	-0.18
19890928	1989	9	27.49	coraltemp_v3.1_19890928.nc	-83.875	8.725000381	-0.18
19890929	1989	9	27.43	coraltemp_v3.1_19890929.nc	-83.875	8.725000381	-0.18
19890930	1989	9	27.28	coraltemp_v3.1_19890930.nc	-83.875	8.725000381	-0.18
19891001	1989	10	27.14	coraltemp_v3.1_19891001.nc	-83.875	8.725000381	-0.22
19891002	1989	10	27.04	coraltemp_v3.1_19891002.nc	-83.875	8.725000381	-0.22
19891003	1989	10	27.08	coraltemp_v3.1_19891003.nc	-83.875	8.725000381	-0.22
19891004	1989	10	27.21	coraltemp_v3.1_19891004.nc	-83.875	8.725000381	-0.22
19891005	1989	10	27.55	coraltemp_v3.1_19891005.nc	-83.875	8.725000381	-0.22
19891006	1989	10	27.24	coraltemp_v3.1_19891006.nc	-83.875	8.725000381	-0.22
19891007	1989	10	27.45	coraltemp_v3.1_19891007.nc	-83.875	8.725000381	-0.22
19891008	1989	10	27.58	coraltemp_v3.1_19891008.nc	-83.875	8.725000381	-0.22
19891009	1989	10	27.75	coraltemp_v3.1_19891009.nc	-83.875	8.725000381	-0.22
19891010	1989	10	27.67	coraltemp_v3.1_19891010.nc	-83.875	8.725000381	-0.22
19891011	1989	10	27.69	coraltemp_v3.1_19891011.nc	-83.875	8.725000381	-0.22
19891012	1989	10	27.57	coraltemp_v3.1_19891012.nc	-83.875	8.725000381	-0.22
19891013	1989	10	27.49	coraltemp_v3.1_19891013.nc	-83.875	8.725000381	-0.22
19891014	1989	10	27.53	coraltemp_v3.1_19891014.nc	-83.875	8.725000381	-0.22
19891015	1989	10	27.68	coraltemp_v3.1_19891015.nc	-83.875	8.725000381	-0.22
19891016	1989	10	27.81	coraltemp_v3.1_19891016.nc	-83.875	8.725000381	-0.22
19891017	1989	10	27.51	coraltemp_v3.1_19891017.nc	-83.875	8.725000381	-0.22
19891018	1989	10	27.72	coraltemp_v3.1_19891018.nc	-83.875	8.725000381	-0.22
19891019	1989	10	27.79	coraltemp_v3.1_19891019.nc	-83.875	8.725000381	-0.22
19891020	1989	10	27.53	coraltemp_v3.1_19891020.nc	-83.875	8.725000381	-0.22
19891021	1989	10	27.41	coraltemp_v3.1_19891021.nc	-83.875	8.725000381	-0.22
19891022	1989	10	27.23	coraltemp_v3.1_19891022.nc	-83.875	8.725000381	-0.22
19891023	1989	10	27.49	coraltemp_v3.1_19891023.nc	-83.875	8.725000381	-0.22
19891024	1989	10	27.52	coraltemp_v3.1_19891024.nc	-83.875	8.725000381	-0.22
19891025	1989	10	27.55	coraltemp_v3.1_19891025.nc	-83.875	8.725000381	-0.22
19891026	1989	10	27.34	coraltemp_v3.1_19891026.nc	-83.875	8.725000381	-0.22
19891027	1989	10	27.37	coraltemp_v3.1_19891027.nc	-83.875	8.725000381	-0.22
19891028	1989	10	27.46	coraltemp_v3.1_19891028.nc	-83.875	8.725000381	-0.22
19891029	1989	10	27.55	coraltemp_v3.1_19891029.nc	-83.875	8.725000381	-0.22
19891030	1989	10	27.64	coraltemp_v3.1_19891030.nc	-83.875	8.725000381	-0.22
19891031	1989	10	27.65	coraltemp_v3.1_19891031.nc	-83.875	8.725000381	-0.22
19891101	1989	11	27.62	coraltemp_v3.1_19891101.nc	-83.875	8.725000381	-0.25
19891102	1989	11	27.46	coraltemp_v3.1_19891102.nc	-83.875	8.725000381	-0.25
19891103	1989	11	27.37	coraltemp_v3.1_19891103.nc	-83.875	8.725000381	-0.25
19891104	1989	11	26.97	coraltemp_v3.1_19891104.nc	-83.875	8.725000381	-0.25
19891105	1989	11	27	coraltemp_v3.1_19891105.nc	-83.875	8.725000381	-0.25
19891106	1989	11	27.1	coraltemp_v3.1_19891106.nc	-83.875	8.725000381	-0.25
19891107	1989	11	27.16	coraltemp_v3.1_19891107.nc	-83.875	8.725000381	-0.25
19891108	1989	11	27.14	coraltemp_v3.1_19891108.nc	-83.875	8.725000381	-0.25
19891109	1989	11	27.1	coraltemp_v3.1_19891109.nc	-83.875	8.725000381	-0.25
19891110	1989	11	27.12	coraltemp_v3.1_19891110.nc	-83.875	8.725000381	-0.25
19891111	1989	11	27.26	coraltemp_v3.1_19891111.nc	-83.875	8.725000381	-0.25
19891112	1989	11	27.49	coraltemp_v3.1_19891112.nc	-83.875	8.725000381	-0.25
19891113	1989	11	27.49	coraltemp_v3.1_19891113.nc	-83.875	8.725000381	-0.25
19891114	1989	11	27.5	coraltemp_v3.1_19891114.nc	-83.875	8.725000381	-0.25
19891115	1989	11	27.37	coraltemp_v3.1_19891115.nc	-83.875	8.725000381	-0.25
19891116	1989	11	27.49	coraltemp_v3.1_19891116.nc	-83.875	8.725000381	-0.25
19891117	1989	11	27.58	coraltemp_v3.1_19891117.nc	-83.875	8.725000381	-0.25
19891118	1989	11	27.56	coraltemp_v3.1_19891118.nc	-83.875	8.725000381	-0.25
19891119	1989	11	28.22	coraltemp_v3.1_19891119.nc	-83.875	8.725000381	-0.25
19891120	1989	11	28.18	coraltemp_v3.1_19891120.nc	-83.875	8.725000381	-0.25
19891121	1989	11	28.14	coraltemp_v3.1_19891121.nc	-83.875	8.725000381	-0.25
19891122	1989	11	27.98	coraltemp_v3.1_19891122.nc	-83.875	8.725000381	-0.25
19891123	1989	11	27.75	coraltemp_v3.1_19891123.nc	-83.875	8.725000381	-0.25
19891124	1989	11	27.8	coraltemp_v3.1_19891124.nc	-83.875	8.725000381	-0.25
19891125	1989	11	27.71	coraltemp_v3.1_19891125.nc	-83.875	8.725000381	-0.25
19891126	1989	11	27.81	coraltemp_v3.1_19891126.nc	-83.875	8.725000381	-0.25
19891127	1989	11	27.84	coraltemp_v3.1_19891127.nc	-83.875	8.725000381	-0.25
19891128	1989	11	27.7	coraltemp_v3.1_19891128.nc	-83.875	8.725000381	-0.25
19891129	1989	11	27.76	coraltemp_v3.1_19891129.nc	-83.875	8.725000381	-0.25
19891130	1989	11	27.99	coraltemp_v3.1_19891130.nc	-83.875	8.725000381	-0.25
19891201	1989	12	28.23	coraltemp_v3.1_19891201.nc	-83.875	8.725000381	-0.01
19891202	1989	12	27.81	coraltemp_v3.1_19891202.nc	-83.875	8.725000381	-0.01
19891203	1989	12	27.76	coraltemp_v3.1_19891203.nc	-83.875	8.725000381	-0.01
19891204	1989	12	27.75	coraltemp_v3.1_19891204.nc	-83.875	8.725000381	-0.01
19891205	1989	12	27.39	coraltemp_v3.1_19891205.nc	-83.875	8.725000381	-0.01
19891206	1989	12	27.38	coraltemp_v3.1_19891206.nc	-83.875	8.725000381	-0.01
19891207	1989	12	27.59	coraltemp_v3.1_19891207.nc	-83.875	8.725000381	-0.01
19891208	1989	12	27.57	coraltemp_v3.1_19891208.nc	-83.875	8.725000381	-0.01
19891209	1989	12	27.43	coraltemp_v3.1_19891209.nc	-83.875	8.725000381	-0.01
19891210	1989	12	27.39	coraltemp_v3.1_19891210.nc	-83.875	8.725000381	-0.01
19891211	1989	12	27.45	coraltemp_v3.1_19891211.nc	-83.875	8.725000381	-0.01
19891212	1989	12	27.23	coraltemp_v3.1_19891212.nc	-83.875	8.725000381	-0.01
19891213	1989	12	27.32	coraltemp_v3.1_19891213.nc	-83.875	8.725000381	-0.01
19891214	1989	12	27.26	coraltemp_v3.1_19891214.nc	-83.875	8.725000381	-0.01
19891215	1989	12	27.37	coraltemp_v3.1_19891215.nc	-83.875	8.725000381	-0.01
19891216	1989	12	28.02	coraltemp_v3.1_19891216.nc	-83.875	8.725000381	-0.01
19891217	1989	12	28.34	coraltemp_v3.1_19891217.nc	-83.875	8.725000381	-0.01
19891218	1989	12	28.3	coraltemp_v3.1_19891218.nc	-83.875	8.725000381	-0.01
19891219	1989	12	28.11	coraltemp_v3.1_19891219.nc	-83.875	8.725000381	-0.01
19891220	1989	12	28.16	coraltemp_v3.1_19891220.nc	-83.875	8.725000381	-0.01
19891221	1989	12	28.29	coraltemp_v3.1_19891221.nc	-83.875	8.725000381	-0.01
19891222	1989	12	28.33	coraltemp_v3.1_19891222.nc	-83.875	8.725000381	-0.01
19891223	1989	12	28.26	coraltemp_v3.1_19891223.nc	-83.875	8.725000381	-0.01
19891224	1989	12	28.17	coraltemp_v3.1_19891224.nc	-83.875	8.725000381	-0.01
19891225	1989	12	27.79	coraltemp_v3.1_19891225.nc	-83.875	8.725000381	-0.01
19891226	1989	12	27.81	coraltemp_v3.1_19891226.nc	-83.875	8.725000381	-0.01
19891227	1989	12	27.62	coraltemp_v3.1_19891227.nc	-83.875	8.725000381	-0.01
19891228	1989	12	27.6	coraltemp_v3.1_19891228.nc	-83.875	8.725000381	-0.01
19891229	1989	12	27.72	coraltemp_v3.1_19891229.nc	-83.875	8.725000381	-0.01
19891230	1989	12	27.84	coraltemp_v3.1_19891230.nc	-83.875	8.725000381	-0.01
19891231	1989	12	27.81	coraltemp_v3.1_19891231.nc	-83.875	8.725000381	-0.01
19900101	1990	1	27.82	coraltemp_v3.1_19900101.nc	-83.875	8.725000381	0.11
19900102	1990	1	27.81	coraltemp_v3.1_19900102.nc	-83.875	8.725000381	0.11
19900103	1990	1	28.04	coraltemp_v3.1_19900103.nc	-83.875	8.725000381	0.11
19900104	1990	1	28.18	coraltemp_v3.1_19900104.nc	-83.875	8.725000381	0.11
19900105	1990	1	28.3	coraltemp_v3.1_19900105.nc	-83.875	8.725000381	0.11
19900106	1990	1	28.49	coraltemp_v3.1_19900106.nc	-83.875	8.725000381	0.11
19900107	1990	1	28.73	coraltemp_v3.1_19900107.nc	-83.875	8.725000381	0.11
19900108	1990	1	28.6	coraltemp_v3.1_19900108.nc	-83.875	8.725000381	0.11
19900109	1990	1	28.34	coraltemp_v3.1_19900109.nc	-83.875	8.725000381	0.11
19900110	1990	1	28.16	coraltemp_v3.1_19900110.nc	-83.875	8.725000381	0.11
19900111	1990	1	28.02	coraltemp_v3.1_19900111.nc	-83.875	8.725000381	0.11
19900112	1990	1	28.02	coraltemp_v3.1_19900112.nc	-83.875	8.725000381	0.11
19900113	1990	1	28.1	coraltemp_v3.1_19900113.nc	-83.875	8.725000381	0.11
19900114	1990	1	27.9	coraltemp_v3.1_19900114.nc	-83.875	8.725000381	0.11
19900115	1990	1	27.88	coraltemp_v3.1_19900115.nc	-83.875	8.725000381	0.11
19900116	1990	1	27.78	coraltemp_v3.1_19900116.nc	-83.875	8.725000381	0.11
19900117	1990	1	27.86	coraltemp_v3.1_19900117.nc	-83.875	8.725000381	0.11
19900118	1990	1	28.01	coraltemp_v3.1_19900118.nc	-83.875	8.725000381	0.11
19900119	1990	1	27.73	coraltemp_v3.1_19900119.nc	-83.875	8.725000381	0.11
19900120	1990	1	27.95	coraltemp_v3.1_19900120.nc	-83.875	8.725000381	0.11
19900121	1990	1	28.15	coraltemp_v3.1_19900121.nc	-83.875	8.725000381	0.11
19900122	1990	1	28.37	coraltemp_v3.1_19900122.nc	-83.875	8.725000381	0.11
19900123	1990	1	28.11	coraltemp_v3.1_19900123.nc	-83.875	8.725000381	0.11
19900124	1990	1	27.91	coraltemp_v3.1_19900124.nc	-83.875	8.725000381	0.11
19900125	1990	1	28.04	coraltemp_v3.1_19900125.nc	-83.875	8.725000381	0.11
19900126	1990	1	28.16	coraltemp_v3.1_19900126.nc	-83.875	8.725000381	0.11
19900127	1990	1	28.8	coraltemp_v3.1_19900127.nc	-83.875	8.725000381	0.11
19900128	1990	1	28.94	coraltemp_v3.1_19900128.nc	-83.875	8.725000381	0.11
19900129	1990	1	28.59	coraltemp_v3.1_19900129.nc	-83.875	8.725000381	0.11
19900130	1990	1	28.61	coraltemp_v3.1_19900130.nc	-83.875	8.725000381	0.11
19900131	1990	1	28.58	coraltemp_v3.1_19900131.nc	-83.875	8.725000381	0.11
19900201	1990	2	28.63	coraltemp_v3.1_19900201.nc	-83.875	8.725000381	0.31
19900202	1990	2	28.88	coraltemp_v3.1_19900202.nc	-83.875	8.725000381	0.31
19900203	1990	2	29.05	coraltemp_v3.1_19900203.nc	-83.875	8.725000381	0.31
19900204	1990	2	29.01	coraltemp_v3.1_19900204.nc	-83.875	8.725000381	0.31
19900205	1990	2	28.87	coraltemp_v3.1_19900205.nc	-83.875	8.725000381	0.31
19900206	1990	2	29.14	coraltemp_v3.1_19900206.nc	-83.875	8.725000381	0.31
19900207	1990	2	28.86	coraltemp_v3.1_19900207.nc	-83.875	8.725000381	0.31
19900208	1990	2	28.78	coraltemp_v3.1_19900208.nc	-83.875	8.725000381	0.31
19900209	1990	2	28.74	coraltemp_v3.1_19900209.nc	-83.875	8.725000381	0.31
19900210	1990	2	28.61	coraltemp_v3.1_19900210.nc	-83.875	8.725000381	0.31
19900211	1990	2	28.6	coraltemp_v3.1_19900211.nc	-83.875	8.725000381	0.31
19900212	1990	2	28.98	coraltemp_v3.1_19900212.nc	-83.875	8.725000381	0.31
19900213	1990	2	29.59	coraltemp_v3.1_19900213.nc	-83.875	8.725000381	0.31
19900214	1990	2	29.75	coraltemp_v3.1_19900214.nc	-83.875	8.725000381	0.31
19900215	1990	2	28.93	coraltemp_v3.1_19900215.nc	-83.875	8.725000381	0.31
19900216	1990	2	28.73	coraltemp_v3.1_19900216.nc	-83.875	8.725000381	0.31
19900217	1990	2	28.52	coraltemp_v3.1_19900217.nc	-83.875	8.725000381	0.31
19900218	1990	2	28.74	coraltemp_v3.1_19900218.nc	-83.875	8.725000381	0.31
19900219	1990	2	28.65	coraltemp_v3.1_19900219.nc	-83.875	8.725000381	0.31
19900220	1990	2	28.86	coraltemp_v3.1_19900220.nc	-83.875	8.725000381	0.31
19900221	1990	2	29.23	coraltemp_v3.1_19900221.nc	-83.875	8.725000381	0.31
19900222	1990	2	29.68	coraltemp_v3.1_19900222.nc	-83.875	8.725000381	0.31
19900223	1990	2	29.71	coraltemp_v3.1_19900223.nc	-83.875	8.725000381	0.31
19900224	1990	2	28.88	coraltemp_v3.1_19900224.nc	-83.875	8.725000381	0.31
19900225	1990	2	28.55	coraltemp_v3.1_19900225.nc	-83.875	8.725000381	0.31
19900226	1990	2	28.58	coraltemp_v3.1_19900226.nc	-83.875	8.725000381	0.31
19900227	1990	2	28.83	coraltemp_v3.1_19900227.nc	-83.875	8.725000381	0.31
19900228	1990	2	28.65	coraltemp_v3.1_19900228.nc	-83.875	8.725000381	0.31
19900301	1990	3	28.58	coraltemp_v3.1_19900301.nc	-83.875	8.725000381	0.2
19900302	1990	3	28.7	coraltemp_v3.1_19900302.nc	-83.875	8.725000381	0.2
19900303	1990	3	28.93	coraltemp_v3.1_19900303.nc	-83.875	8.725000381	0.2
19900304	1990	3	29.39	coraltemp_v3.1_19900304.nc	-83.875	8.725000381	0.2
19900305	1990	3	29.6	coraltemp_v3.1_19900305.nc	-83.875	8.725000381	0.2
19900306	1990	3	29.39	coraltemp_v3.1_19900306.nc	-83.875	8.725000381	0.2
19900307	1990	3	29.69	coraltemp_v3.1_19900307.nc	-83.875	8.725000381	0.2
19900308	1990	3	29.86	coraltemp_v3.1_19900308.nc	-83.875	8.725000381	0.2
19900309	1990	3	29.62	coraltemp_v3.1_19900309.nc	-83.875	8.725000381	0.2
19900310	1990	3	29.61	coraltemp_v3.1_19900310.nc	-83.875	8.725000381	0.2
19900311	1990	3	29.38	coraltemp_v3.1_19900311.nc	-83.875	8.725000381	0.2
19900312	1990	3	29.27	coraltemp_v3.1_19900312.nc	-83.875	8.725000381	0.2
19900313	1990	3	29.1	coraltemp_v3.1_19900313.nc	-83.875	8.725000381	0.2
19900314	1990	3	29	coraltemp_v3.1_19900314.nc	-83.875	8.725000381	0.2
19900315	1990	3	28.91	coraltemp_v3.1_19900315.nc	-83.875	8.725000381	0.2
19900316	1990	3	29.47	coraltemp_v3.1_19900316.nc	-83.875	8.725000381	0.2
19900317	1990	3	29.37	coraltemp_v3.1_19900317.nc	-83.875	8.725000381	0.2
19900318	1990	3	29.51	coraltemp_v3.1_19900318.nc	-83.875	8.725000381	0.2
19900319	1990	3	29.43	coraltemp_v3.1_19900319.nc	-83.875	8.725000381	0.2
19900320	1990	3	29.44	coraltemp_v3.1_19900320.nc	-83.875	8.725000381	0.2
19900321	1990	3	29.62	coraltemp_v3.1_19900321.nc	-83.875	8.725000381	0.2
19900322	1990	3	30.31	coraltemp_v3.1_19900322.nc	-83.875	8.725000381	0.2
19900323	1990	3	30.54	coraltemp_v3.1_19900323.nc	-83.875	8.725000381	0.2
19900324	1990	3	30.09	coraltemp_v3.1_19900324.nc	-83.875	8.725000381	0.2
19900325	1990	3	29.78	coraltemp_v3.1_19900325.nc	-83.875	8.725000381	0.2
19900326	1990	3	29.54	coraltemp_v3.1_19900326.nc	-83.875	8.725000381	0.2
19900327	1990	3	29.2	coraltemp_v3.1_19900327.nc	-83.875	8.725000381	0.2
19900328	1990	3	28.95	coraltemp_v3.1_19900328.nc	-83.875	8.725000381	0.2
19900329	1990	3	28.8	coraltemp_v3.1_19900329.nc	-83.875	8.725000381	0.2
19900330	1990	3	29.08	coraltemp_v3.1_19900330.nc	-83.875	8.725000381	0.2
19900331	1990	3	29.22	coraltemp_v3.1_19900331.nc	-83.875	8.725000381	0.2
19900401	1990	4	29.29	coraltemp_v3.1_19900401.nc	-83.875	8.725000381	0.33
19900402	1990	4	29.19	coraltemp_v3.1_19900402.nc	-83.875	8.725000381	0.33
19900403	1990	4	29.21	coraltemp_v3.1_19900403.nc	-83.875	8.725000381	0.33
19900404	1990	4	29.24	coraltemp_v3.1_19900404.nc	-83.875	8.725000381	0.33
19900405	1990	4	29.45	coraltemp_v3.1_19900405.nc	-83.875	8.725000381	0.33
19900406	1990	4	29.43	coraltemp_v3.1_19900406.nc	-83.875	8.725000381	0.33
19900407	1990	4	29.46	coraltemp_v3.1_19900407.nc	-83.875	8.725000381	0.33
19900408	1990	4	29.36	coraltemp_v3.1_19900408.nc	-83.875	8.725000381	0.33
19900409	1990	4	29.3	coraltemp_v3.1_19900409.nc	-83.875	8.725000381	0.33
19900410	1990	4	29.44	coraltemp_v3.1_19900410.nc	-83.875	8.725000381	0.33
19900411	1990	4	29.85	coraltemp_v3.1_19900411.nc	-83.875	8.725000381	0.33
19900412	1990	4	29.7	coraltemp_v3.1_19900412.nc	-83.875	8.725000381	0.33
19900413	1990	4	29.42	coraltemp_v3.1_19900413.nc	-83.875	8.725000381	0.33
19900414	1990	4	29.28	coraltemp_v3.1_19900414.nc	-83.875	8.725000381	0.33
19900415	1990	4	29.78	coraltemp_v3.1_19900415.nc	-83.875	8.725000381	0.33
19900416	1990	4	29.56	coraltemp_v3.1_19900416.nc	-83.875	8.725000381	0.33
19900417	1990	4	29.63	coraltemp_v3.1_19900417.nc	-83.875	8.725000381	0.33
19900418	1990	4	29.48	coraltemp_v3.1_19900418.nc	-83.875	8.725000381	0.33
19900419	1990	4	29.34	coraltemp_v3.1_19900419.nc	-83.875	8.725000381	0.33
19900420	1990	4	29.27	coraltemp_v3.1_19900420.nc	-83.875	8.725000381	0.33
19900421	1990	4	29.28	coraltemp_v3.1_19900421.nc	-83.875	8.725000381	0.33
19900422	1990	4	29.17	coraltemp_v3.1_19900422.nc	-83.875	8.725000381	0.33
19900423	1990	4	29.06	coraltemp_v3.1_19900423.nc	-83.875	8.725000381	0.33
19900424	1990	4	28.79	coraltemp_v3.1_19900424.nc	-83.875	8.725000381	0.33
19900425	1990	4	28.66	coraltemp_v3.1_19900425.nc	-83.875	8.725000381	0.33
19900426	1990	4	28.52	coraltemp_v3.1_19900426.nc	-83.875	8.725000381	0.33
19900427	1990	4	28.94	coraltemp_v3.1_19900427.nc	-83.875	8.725000381	0.33
19900428	1990	4	29.04	coraltemp_v3.1_19900428.nc	-83.875	8.725000381	0.33
19900429	1990	4	29.28	coraltemp_v3.1_19900429.nc	-83.875	8.725000381	0.33
19900430	1990	4	29.34	coraltemp_v3.1_19900430.nc	-83.875	8.725000381	0.33
19900501	1990	5	28.99	coraltemp_v3.1_19900501.nc	-83.875	8.725000381	0.34
19900502	1990	5	28.95	coraltemp_v3.1_19900502.nc	-83.875	8.725000381	0.34
19900503	1990	5	29.22	coraltemp_v3.1_19900503.nc	-83.875	8.725000381	0.34
19900504	1990	5	29.52	coraltemp_v3.1_19900504.nc	-83.875	8.725000381	0.34
19900505	1990	5	29.32	coraltemp_v3.1_19900505.nc	-83.875	8.725000381	0.34
19900506	1990	5	29.15	coraltemp_v3.1_19900506.nc	-83.875	8.725000381	0.34
19900507	1990	5	29.15	coraltemp_v3.1_19900507.nc	-83.875	8.725000381	0.34
19900508	1990	5	28.91	coraltemp_v3.1_19900508.nc	-83.875	8.725000381	0.34
19900509	1990	5	28.78	coraltemp_v3.1_19900509.nc	-83.875	8.725000381	0.34
19900510	1990	5	28.79	coraltemp_v3.1_19900510.nc	-83.875	8.725000381	0.34
19900511	1990	5	29.23	coraltemp_v3.1_19900511.nc	-83.875	8.725000381	0.34
19900512	1990	5	28.81	coraltemp_v3.1_19900512.nc	-83.875	8.725000381	0.34
19900513	1990	5	28.85	coraltemp_v3.1_19900513.nc	-83.875	8.725000381	0.34
19900514	1990	5	28.89	coraltemp_v3.1_19900514.nc	-83.875	8.725000381	0.34
19900515	1990	5	29.73	coraltemp_v3.1_19900515.nc	-83.875	8.725000381	0.34
19900516	1990	5	29.61	coraltemp_v3.1_19900516.nc	-83.875	8.725000381	0.34
19900517	1990	5	29.71	coraltemp_v3.1_19900517.nc	-83.875	8.725000381	0.34
19900518	1990	5	29.72	coraltemp_v3.1_19900518.nc	-83.875	8.725000381	0.34
19900519	1990	5	29.67	coraltemp_v3.1_19900519.nc	-83.875	8.725000381	0.34
19900520	1990	5	29.58	coraltemp_v3.1_19900520.nc	-83.875	8.725000381	0.34
19900521	1990	5	29.47	coraltemp_v3.1_19900521.nc	-83.875	8.725000381	0.34
19900522	1990	5	29.22	coraltemp_v3.1_19900522.nc	-83.875	8.725000381	0.34
19900523	1990	5	28.85	coraltemp_v3.1_19900523.nc	-83.875	8.725000381	0.34
19900524	1990	5	28.94	coraltemp_v3.1_19900524.nc	-83.875	8.725000381	0.34
19900525	1990	5	29.12	coraltemp_v3.1_19900525.nc	-83.875	8.725000381	0.34
19900526	1990	5	29.19	coraltemp_v3.1_19900526.nc	-83.875	8.725000381	0.34
19900527	1990	5	29.03	coraltemp_v3.1_19900527.nc	-83.875	8.725000381	0.21
19900528	1990	5	29.1	coraltemp_v3.1_19900528.nc	-83.875	8.725000381	0.21
19900529	1990	5	29.08	coraltemp_v3.1_19900529.nc	-83.875	8.725000381	0.21
19900530	1990	5	29.18	coraltemp_v3.1_19900530.nc	-83.875	8.725000381	0.21
19900531	1990	5	29.39	coraltemp_v3.1_19900531.nc	-83.875	8.725000381	0.21
19900601	1990	6	28.88	coraltemp_v3.1_19900601.nc	-83.875	8.725000381	0.21
19900602	1990	6	29	coraltemp_v3.1_19900602.nc	-83.875	8.725000381	0.21
19900603	1990	6	28.56	coraltemp_v3.1_19900603.nc	-83.875	8.725000381	0.21
19900604	1990	6	28.6	coraltemp_v3.1_19900604.nc	-83.875	8.725000381	0.21
19900605	1990	6	28.53	coraltemp_v3.1_19900605.nc	-83.875	8.725000381	0.21
19900606	1990	6	28.6	coraltemp_v3.1_19900606.nc	-83.875	8.725000381	0.21
19900607	1990	6	28.7	coraltemp_v3.1_19900607.nc	-83.875	8.725000381	0.21
19900608	1990	6	28.63	coraltemp_v3.1_19900608.nc	-83.875	8.725000381	0.21
19900609	1990	6	28.56	coraltemp_v3.1_19900609.nc	-83.875	8.725000381	0.21
19900610	1990	6	28.48	coraltemp_v3.1_19900610.nc	-83.875	8.725000381	0.21
19900611	1990	6	28.44	coraltemp_v3.1_19900611.nc	-83.875	8.725000381	0.21
19900612	1990	6	28.21	coraltemp_v3.1_19900612.nc	-83.875	8.725000381	0.21
19900613	1990	6	28.38	coraltemp_v3.1_19900613.nc	-83.875	8.725000381	0.21
19900614	1990	6	28.44	coraltemp_v3.1_19900614.nc	-83.875	8.725000381	0.21
19900615	1990	6	28.56	coraltemp_v3.1_19900615.nc	-83.875	8.725000381	0.21
19900616	1990	6	28.63	coraltemp_v3.1_19900616.nc	-83.875	8.725000381	0.21
19900617	1990	6	29.25	coraltemp_v3.1_19900617.nc	-83.875	8.725000381	0.21
19900618	1990	6	29.03	coraltemp_v3.1_19900618.nc	-83.875	8.725000381	0.21
19900619	1990	6	29	coraltemp_v3.1_19900619.nc	-83.875	8.725000381	0.21
19900620	1990	6	28.63	coraltemp_v3.1_19900620.nc	-83.875	8.725000381	0.21
19900621	1990	6	28.53	coraltemp_v3.1_19900621.nc	-83.875	8.725000381	0.21
19900622	1990	6	28.31	coraltemp_v3.1_19900622.nc	-83.875	8.725000381	0.21
19900623	1990	6	28.47	coraltemp_v3.1_19900623.nc	-83.875	8.725000381	0.21
[truncated: 12,645 more rows]
